# Supplementary material for: Bayesian Model Selection to Investigate Meaningful Spatial Scales
Source: Ecol Evol. 2026 Apr 8;16(4):e73271. doi: 10.1002/ece3.73271 (PMC13059096; doi:10.1002/ece3.73271)
Supplement: Supplementary file 1 — Data S1: ece373271‐sup‐0001‐Supinfo1.pdf. [file ECE3-16-e73271-s006.pdf]

library(doParallel)
library(tictoc)
library(tidyverse)

num_reps <- 20 # used 100 replicates in manuscript
#################################################################
# 1. Run parallel version of Simulation 1, part A
#################################################################

tic()
cl <- makeCluster(8)
registerDoParallel(cl)
library(nimble)
source("Sim1a.R")
par_results <- foreach(i=1:num_reps, .packages = c('tidyverse','nimble', 'R2jags', 'tictoc')) %dopar% sim1a(seed = i)
stopCluster(cl) # Stop using clusters
par_time <- toc()
par_time

sim1_vals <- tibble(par_results[[1]][[1]], sim = rep(1,44))

for (i in 2:num_reps){
  sim1_vals <- sim1_vals %>% bind_rows(
    tibble(par_results[[i]][[1]], sim = rep(i,44)))
}

# sim1_vals |>
#   pivot_wider(names_from = type,
#               values_from = value) |>
#   mutate(us_diff = us - truth,
#          BLISS_diff = BLISS - truth,
#          ss_diff = ss - truth) |>
#   select(-truth,-us,-BLISS, -sim, -ss)|>
#   pivot_longer(c(!scales)) |>
#   ggplot(aes(y = value, x = scales, color = name, shape = name)) +
#   geom_violin() +
#   stat_summary(fun=mean, geom="point", shape=23, size=2, color = 'black') +
#   geom_point(alpha = .1) +
#   geom_boxplot(width=0.1, color = 'black', outlier.shape = NA) +
#   facet_wrap(.~name) +
#   theme_bw() +
#   theme(legend.position = "none") +
#   ylab('Difference in Posterior Prob') +
#   ggtitle('Simulation 1. Small Effect')

small_effect <- sim1_vals |>
  pivot_wider(names_from = type,
              values_from = value) |>
  mutate(us_diff = us - truth,
         BLISS_diff = BLISS - truth,
         ss_diff = ss - truth) |>
  select(-truth,-us,-BLISS, -sim, -ss)|>
  rename(BLISS = BLISS_diff,
         SS = ss_diff,
         infR = us_diff) |>
  pivot_longer(c(!scales)) |>
  mutate(setting = "B: Small Association") 
#################################################################
# 2. Run parallel version of Simulation 1, part B
#################################################################

tic()
cl <- makeCluster(8)
registerDoParallel(cl)
library(nimble)
source("Sim1b.R")
par_resultsb <- foreach(i=1:num_reps, .packages = c('tidyverse','nimble', 'R2jags', 'tictoc')) %dopar% sim1b(seed = i)
stopCluster(cl) # Stop using clusters
par_timen <- toc()

sim1b_vals <- tibble(par_resultsb[[1]][[1]], sim = rep(1,44))

for (i in 2:num_reps){
  sim1b_vals <- sim1b_vals %>% bind_rows(
    tibble(par_resultsb[[i]][[1]], sim = rep(i,44)))
}

# sim1b_vals |>
#   pivot_wider(names_from = type,
#               values_from = value) |>
#   mutate(us_diff = us - truth,
#          BLISS_diff = BLISS - truth,
#          ss_diff = ss - truth) |>
#   select(-truth,-us,-BLISS, -sim, -ss)|>
#   pivot_longer(c(!scales)) |>
#   ggplot(aes(y = value, x = scales, color = name, shape = name)) +
#   geom_violin() +
#   stat_summary(fun=mean, geom="point", shape=23, size=2, color = 'black') +
#   geom_point(alpha = .1) +
#   geom_boxplot(width=0.1, color = 'black', outlier.shape = NA) +
#   facet_wrap(.~name) +
#   theme_bw() +
#   theme(legend.position = "none") +
#   ylab('Difference in Posterior Prob') +
#   ggtitle('Simulation 1. No Effect')


no_effect <- sim1b_vals |>
  pivot_wider(names_from = type, 
              values_from = value) |>
  mutate(us_diff = us - truth,
         BLISS_diff = BLISS - truth,
         ss_diff = ss - truth) |>
  select(-truth,-us,-BLISS, -sim, -ss)|>
  rename(BLISS = BLISS_diff,
         SS = ss_diff,
         infR = us_diff) |>
  pivot_longer(c(!scales)) |>
  mutate(setting = 'A: No Association')

#################################################################
# 3. Run parallel version of Simulation 1, part C
#################################################################

tic()
cl <- makeCluster(8)
registerDoParallel(cl)
library(nimble)
source("Sim1c.R")
par_resultsc <- foreach(i=1:num_reps, .packages = c('tidyverse','nimble', 'R2jags', 'tictoc')) %dopar% sim1c(seed = i)
stopCluster(cl) # Stop using clusters
par_timen <- toc()


sim1c_vals <- tibble(par_resultsc[[1]][[1]], sim = rep(1,44))

for (i in 2:num_reps){
  sim1c_vals <- sim1c_vals %>% bind_rows(
    tibble(par_resultsc[[i]][[1]], sim = rep(i,44)))
}

sim1c_vals |>
  pivot_wider(names_from = type,
              values_from = value) |>
  mutate(us_diff = us - truth,
         BLISS_diff = BLISS - truth,
         ss_diff = ss - truth) |>
  select(-truth,-us,-BLISS, -sim, -ss)|>
  pivot_longer(c(!scales)) |>
  ggplot(aes(y = value, x = scales, color = name, shape = name)) +
  geom_violin() +
  stat_summary(fun=mean, geom="point", shape=23, size=2, color = 'black') +
  geom_point(alpha = .1) +
  geom_boxplot(width=0.1, color = 'black', outlier.shape = NA) +
  facet_wrap(.~name) +
  theme_bw() +
  theme(legend.position = "none") +
  ylab('Difference in Posterior Prob') +
  ggtitle('Simulation 1. Large Effect')


moderate_effect <- sim1c_vals |>
  mutate_if(is.numeric,coalesce,0) |>
  mutate(us_diff = us - truth,
         BLISS_diff = BLISS - truth,
         ss_diff = ss - truth) |>
  select(-truth,-us,-BLISS, -n, -ss)|>
  rename(BLISS = BLISS_diff,
         SS = ss_diff,
         infR = us_diff) |>
  pivot_longer(c(!scales)) |>
  mutate(setting = "C: Moderate Association") 

moderate_effect <- sim1c_vals |>
  pivot_wider(names_from = type, 
              values_from = value) |>
  mutate(us_diff = us - truth,
         BLISS_diff = BLISS - truth,
         ss_diff = ss - truth) |>
  select(-truth,-us,-BLISS, -sim, -ss)|>
  rename(BLISS = BLISS_diff,
         SS = ss_diff,
         infR = us_diff) |>
  pivot_longer(c(!scales)) |>
  mutate(setting = 'C: Moderate Association')


# no_effect <- sim1b_vals |>
#   pivot_wider(names_from = type, 
#               values_from = value) |>
#   mutate(us_diff = us - truth,
#          BLISS_diff = BLISS - truth,
#          ss_diff = ss - truth) |>
#   select(-truth,-us,-BLISS, -sim, -ss)|>
#   rename(BLISS = BLISS_diff,
#          SS = ss_diff,
#          infR = us_diff) |>
#   pivot_longer(c(!scales)) |>
#   mutate(setting = 'A: No Association')


#################################################################
# 4. Create Figure of Results
#################################################################


no_effect |>
  bind_rows(small_effect) |>
  bind_rows(moderate_effect) |>
  ggplot(aes(x = value, y = scales, color = name, shape = name)) +
  geom_violin() +
  geom_point(alpha = .1) +
  stat_summary(fun=mean, geom="point", shape=19, size=1.1, color = 'red') +
  stat_summary(fun=mean, geom="point", shape=19, size=.5) +
  # geom_boxplot(width=0.1, color = 'black', outlier.shape = NA) +
  facet_wrap(name~setting) +
  theme_bw() +
  theme(legend.position = "none") +
  ylab('Model') + 
  xlab('Difference in Posterior Probability') + 
  ggthemes::scale_colour_colorblind() +
  scale_y_discrete(labels= c('No Association', paste(seq(500, 5000, by = 500), 'm') )) 
