# Supplementary material for: Bayesian Model Selection to Investigate Meaningful Spatial Scales
Source: Ecol Evol. 2026 Apr 8;16(4):e73271. doi: 10.1002/ece3.73271 (PMC13059096; doi:10.1002/ece3.73271)
Supplement: Supplementary file 2 — Data S2: ece373271‐sup‐0002‐Supinfo2.xlsx. [file ECE3-16-e73271-s004.xlsx]

SiteName	Developed:500	Developed:1000	Developed:1500	Developed:2000	Developed:2500	Developed:3000	Developed:3500	Developed:4000	Developed:4500	Developed:5000
1	0.06301145350942390	0.0342052658959207	0.02352869935579050	0.02199033989488120	0.021715448807792100	0.020110747260827700	0.017163872701296900	0.016099535161018	0.01604744420853180	0.019324515075938100
2	0.05335292199757240	0.040478208309723700	0.03872684509305610	0.047819888656674700	0.058808289097141700	0.05644376059990560	0.06633765829836970	0.09336758532367240	0.10993053811515000	0.1185586311570400
3	0.6014529762697810	0.502901447022686	0.5583062465177770	0.6586478870763650	0.7176260427794740	0.7602873851988790	0.7951968919786310	0.8268302286961910	0.8472342681457290	0.8633484990418830
4	0.8741882534950850	0.7520221939023370	0.7084914875509890	0.648717806019966	0.6068516346941830	0.5741109674000680	0.5503779797033560	0.5439479000801160	0.5395477319358910	0.5426111846901140
5	0.11468770716021900	0.057055787288345400	0.04401041225768220	0.046095241723131400	0.04424746264244780	0.035898592238418500	0.029684432076233400	0.02435126744355680	0.020685104864093100	0.01797050123041690
6	0.9553726974294960	0.9766065990148490	0.9710098048682000	0.9730851278926720	0.9526736116706910	0.940293874614975	0.9365302184350780	0.9396004373560750	0.9421030595150450	0.9393979754980690
7	0.1399035404449630	0.22329493267489500	0.1830375200019500	0.1609750837393940	0.15741312543765200	0.13436727602871800	0.10328394633589000	0.0868320712692807	0.07435187057949600	0.06445447332594080
8	0.8358134764083950	0.7131326361136640	0.6669520127638680	0.6224498299516810	0.559311156864131	0.5162509785323370	0.4972866213138050	0.499993466440433	0.478819182017099	0.46650356331642100
9	0.46179042033934700	0.47250929914691900	0.36830360069335300	0.3710482473342120	0.38050973766535500	0.395912446979745	0.3742970572323440	0.36354644680491200	0.3568489061762550	0.3532984332655630
10	0.6033932023347040	0.5890499134408330	0.5256409187127080	0.5472478743869230	0.5522537198195570	0.545309103646859	0.5254932405919720	0.5073580128240090	0.4950004536112320	0.48202687888767700
11	0.11855152595394900	0.09970964095690260	0.11109063456806900	0.09691912766965450	0.08329814886536270	0.06958466787443460	0.06331107218356400	0.060131974450764700	0.05894160842057620	0.05643572383522920
12	1.0000000000000000	0.9993609236973240	0.9819453915031680	0.9803112746005870	0.9748823457842980	0.9483090796725420	0.8951558219059560	0.8367588836236270	0.7587020761557850	0.7100234469811130
13	0.8746724760065280	0.7499071349373800	0.700772319586943	0.6993716632328260	0.7243360562455070	0.7396883096577060	0.7294817564906180	0.6907518576404760	0.6445318004817640	0.62339864706818
14	0.22850292370910800	0.17222187283818600	0.1372386595790090	0.11058018705445200	0.08843692462586440	0.08315831064337700	0.07973550100627660	0.07249426750014410	0.060320291596462800	0.05170872042518640
15	0.803895455956127	0.8772805259265730	0.7976132436953960	0.737669089532444	0.6996145699776250	0.6809554772088530	0.6347129787712140	0.5944476387629980	0.5514053376931090	0.5031513360540650
16	0.09480288317501720	0.07764308447085440	0.049564559160939800	0.07131983547405170	0.08870078925532340	0.10015485522729900	0.13809198983328300	0.16443823602392300	0.16586206635492100	0.1635055871252540
17	0.06308116332925740	0.03891510245239050	0.02684052195024150	0.021944069685990000	0.03464476543605910	0.037032034144944800	0.033840472293163000	0.03352722519208860	0.032053812880550000	0.03145967026855250
18	0.08496477352907100	0.06668889834710380	0.0597820681876418	0.05084561705331560	0.04329305071476470	0.0375134917996184	0.034976320034338300	0.03666414035451040	0.04179360211538140	0.046692118604231900
19	0.2285955442143490	0.40137835731685500	0.3886089780358070	0.36358883175124600	0.3364715252111870	0.3195813649888130	0.31967983459290300	0.2959611376337240	0.2867855407673060	0.2801964484825210
20	0.9181453557264240	0.9095698653434630	0.818925797424552	0.7371631119187840	0.698539568570127	0.6567140485008050	0.6212663644702440	0.5952567212917720	0.5591260006056940	0.5089724991770500
22	0.9750175216477130	0.9754831684623200	0.9799950182211700	0.9835762345434080	0.9851465832801220	0.9882599425812320	0.9904121768237720	0.9919928151562240	0.9923594273475340	0.9913715461572760
23	0.8840341568247090	0.9309991679543560	0.8874255783840070	0.811096219437865	0.7618688283264170	0.7291467822853850	0.6620551923853430	0.537400107695984	0.4407104689582340	0.36404543629606300
24	0.7036714979664270	0.472962091699575	0.5284585903578910	0.5594973076403440	0.5540028674900300	0.55614167567637	0.5751246002380470	0.5801571576518800	0.5780898473765220	0.5847541322233220
25	0.498000449989476	0.45038320970900700	0.48595542310316000	0.4877888433927730	0.49621501622177400	0.4916192384248430	0.474271282542429	0.42425694623775400	0.3894924874540050	0.3670610491964950
26	0.018641459196934500	0.011471453863714200	0.007793525950312850	0.010629604204829900	0.01366373764632070	0.023827888057747300	0.029711723745095400	0.03402159943295960	0.03446078452044240	0.039654793071070600
27	0.08703091877852680	0.05857742982623640	0.05035491629508810	0.050560263736641500	0.07247152555737900	0.09589884514627810	0.10196931948310000	0.09921848502619420	0.09086641012794110	0.08943000230241080
28	0.20636395680456300	0.08045130918292780	0.047483346255478700	0.03637131903912020	0.03276059153651140	0.03721943488539660	0.038566260171314400	0.04909649481843060	0.059445120449083000	0.07041657279874130
29	0.370656965000413	0.3013413829450730	0.22590679454027400	0.19106563623940300	0.17286886732837900	0.15052410879604900	0.15290944435097100	0.1672615157917950	0.1912213829086140	0.22182463361626400
30	0.4617486143393530	0.4725545654785740	0.36836168876341500	0.37109058818113400	0.3805481096230690	0.39593350917832800	0.3743200706412150	0.3635639486996500	0.3568667933937640	0.35331682819967900
31	0.7907405915370830	0.8488524536708920	0.8480763550294040	0.8510902028592730	0.8454209316781340	0.8464889034375190	0.836451449738785	0.8140335894751440	0.7989514663175530	0.7906122970052620
32	1	0.9904050800739680	0.9889883294901040	0.9494478028927320	0.935926670915319	0.9387470608240990	0.9257417294199340	0.8970063764314030	0.8840553801906120	0.8717667222635870
33	0.7584236615757650	0.7710043794992090	0.6548124591522800	0.6274012159996560	0.5818811991840320	0.5381926822838680	0.5349968405109090	0.5379871673702970	0.545804805362742	0.5443725287020870
34	0.9845596480634870	0.9268149301030410	0.8854021259484890	0.8587297223243760	0.8378484477423830	0.7886204785842150	0.699108417683233	0.6114854658132950	0.5539632222868390	0.5336840765879980
35	0.13760847434701800	0.059482441801175800	0.03721016685056220	0.028082322967513500	0.02812567981129860	0.02965370918531790	0.0341661574829093	0.0393285083372271	0.0464228199214255	0.05652279620675460
36	0.24713612724637800	0.488039217428301	0.5936647506166250	0.5222089016248940	0.5181031250483680	0.5222558288161490	0.508037342571421	0.4918500323027550	0.4722150877762710	0.466252421244265
37	0.582280561351359	0.4790088197785950	0.5696191679397580	0.6779346523658480	0.6765444055303070	0.6411165238565140	0.6293998944260810	0.6112461872057560	0.5906438760053180	0.5739947426753220
38	8.97113405688755E-04	0.0013454996992412400	0.011290946683812100	0.016019837539364200	0.020608453592813500	0.027794638271727500	0.03522023441486990	0.048265600875169000	0.069448302169573	0.08707640588914900
39	0.21718960442959100	0.09414180790255950	0.061230936605554100	0.04723335275681570	0.03822068753836710	0.032668634602345600	0.031160334749485600	0.027330308322249500	0.023962463616248900	0.02143382847051790
40	0.16986914377413300	0.15458857563203000	0.11840560088526000	0.0939329962365439	0.09275238898013210	0.08947690376627510	0.08042769907492830	0.06860896087823430	0.05921765760280510	0.0505542259502411
41	0.06370039450218870	0.03325917786504310	0.040785496675460900	0.03377272824499840	0.03211612146468910	0.03421446007720920	0.0384458278273065	0.04299247468878700	0.0473867284960496	0.048557712294362300
42	0.982704618782446	0.6177964486484470	0.599569486833545	0.6069995839516340	0.614589871186511	0.5957419101740140	0.5534589792815140	0.5127658644336370	0.47457128997690300	0.43903313298201700
43	0.10493690268757600	0.2804208873902730	0.3948612577126300	0.5066904832088980	0.5236901102131450	0.48357230575891000	0.46544613046740600	0.44554311045196400	0.4202400439074290	0.4113257500445850
44	0.8745057797362150	0.8871188013664390	0.8721229347438360	0.8483665308586090	0.8403281280485860	0.8034040675909400	0.7699651376360090	0.745174396511109	0.722995858064363	0.7032643951783910
45	1	0.9991772447324590	0.9742680296533560	0.9482311425431380	0.9102890808671770	0.884793586423779	0.8721306816223300	0.8657126628495620	0.8597336797859650	0.8420624746737940
46	0.860134864085274	0.6509278803449820	0.5587749275535180	0.49106104021284400	0.4733369671003500	0.444485888600796	0.409148115920719	0.38601179401574900	0.3654345449205820	0.3308512213090600
47	0.8794801027204020	0.8963909894194670	0.8778654275720720	0.8833633735057670	0.8851056813665240	0.8826487016480900	0.8696472679605540	0.8516943010932660	0.8326889113393660	0.8127641681640270
48	0.33322709727681600	0.45694254974068700	0.5220584635398450	0.5461637097478130	0.5534672964332900	0.5181614415196500	0.47655439607482200	0.4342554677873780	0.3948016423841570	0.372209771462912
49	0.8664380653106290	0.8536987348423930	0.8716352631771400	0.8812697853834640	0.892592016993937	0.8942825849625080	0.8823227004924850	0.8787225023427230	0.8785352425139850	0.8742290874927330
50	0.0817684547409781	0.04722451869050150	0.0770400945212442	0.1467679448883840	0.15988555049675600	0.17968379153576200	0.17763205483705700	0.1673111057688890	0.15780617300471200	0.14739405421685200
51	0.26876714416336500	0.12756485961370000	0.07426446841390820	0.04723134442251090	0.03977712716143110	0.03140094164624920	0.02618748493730030	0.02176520355430630	0.019001325008862700	0.01778633804719980
52	1.0000000000000000	0.9974059685995090	0.9877667981752440	0.9597339240364130	0.9480157427021150	0.9455032796392050	0.9365642695448800	0.9138005901043670	0.8991073702575980	0.8684282839143820
53	0.8382912336767030	0.8044306331418380	0.6804309708805500	0.5087765226661330	0.3978643265237800	0.30084079952385400	0.23055075003615100	0.1840198770126950	0.15154928647519800	0.12881747489034100
54	0.2950471164185860	0.20691274354704800	0.14606950884925000	0.10714556521150900	0.08541091571330130	0.07278493200806590	0.06655512764764420	0.06278419442271110	0.06387604901429740	0.06456768376973690
55	0.0932741501328057	0.041829365139492100	0.0344738254581609	0.039339326759993500	0.044778494663522800	0.052978092871047700	0.055588533739034100	0.05010493569586680	0.04779062338104400	0.047309558871866300
56	1	0.9797666108203950	0.9496313526673950	0.9100718292185040	0.883807996666114	0.8808029558825690	0.8976316385331760	0.9177176892192940	0.9276426984745800	0.9357876081316060
57	0.8415487770327700	0.8074339796171780	0.6581471378210510	0.49212414501289500	0.3869330828650020	0.3004753194281900	0.22984793041861000	0.18365757400055200	0.15155657618566000	0.12852041207122300
58	0.37349195466017000	0.3595098099104760	0.26519551929462700	0.22576399148656500	0.19665965126428900	0.17899424947365200	0.16401405678696000	0.14708663989056200	0.13565942619255000	0.11958060617544500
59	0.9881931013763450	0.9834416754917650	0.9162870109555310	0.8755721648867550	0.8769866626050950	0.891620823713867	0.892287683458808	0.8783726648322150	0.8564816804402540	0.8293535509034510
60	0.19649975655772600	0.18587596731157300	0.1357567489784460	0.18175842848340500	0.2519412772752500	0.2585189169395360	0.26177749323689300	0.25435977374484600	0.2519859743692990	0.2451362308720250
61	0.7760226157761580	0.7807930055236370	0.7965544374492030	0.8314472332461050	0.8680960398275530	0.8709919382490680	0.862684917106462	0.8840450383698650	0.8930258125835680	0.8997744751755430
62	0.15180838415218800	0.07867062464763610	0.056392291086238100	0.04159199105067120	0.03323168711249880	0.027415404089230700	0.0232305864104697	0.02016239576265510	0.01776168179961330	0.01590460046994260
63	0.9461897602279020	0.9819854357546480	0.9886841031115580	0.9930344373836420	0.9951946987210980	0.9951078924062860	0.9957792248484500	0.9952454017887160	0.994229649404315	0.9937381505478950
64	0.04509533821503660	0.03672658346426120	0.04055991076565260	0.04019177162921700	0.044031788136071800	0.045786545315644500	0.04720394234800380	0.04688791740420790	0.04463549068280210	0.04269683362128270
65	0.46179317644618800	0.4728126343679910	0.3685252482392920	0.3712154208561730	0.3807153782057540	0.3960488378955440	0.37441684776100900	0.36363197039002800	0.3569457264757120	0.3533980035432830
66	0.08432864840842180	0.0817085193876721	0.07162338432349100	0.07078134565788070	0.08498781238693130	0.0753659261505767	0.06957091732401440	0.06720096117469420	0.06954584397069200	0.07060527775536270
67	1	1	0.9813034785958150	0.9263899572072670	0.8979667222376290	0.8397982460097360	0.7922278050529930	0.7610628783166850	0.7416588533408690	0.7175502263810560
68	0.416723360244759	0.3674362407661920	0.37142139354021300	0.334777938098268	0.2705155369508760	0.24636921478176800	0.23681313152145200	0.2325365198499880	0.2311807424569300	0.23045030445137600
69	1	1	1	0.9996222466595990	0.9997582393758850	0.999388249138309	0.9971715776282790	0.9923290889300170	0.9926129585298600	0.9905729645206480
70	0.09850896681248710	0.06884731188952670	0.0557583103917591	0.056085805262915500	0.05236439856062030	0.04925685874590570	0.04899216668446670	0.05017776724907710	0.050922860029404400	0.05558943603412500
71	0.9180807983878710	0.8733962595461600	0.8255408377318360	0.8376428437611470	0.8405768310828280	0.8270981133624340	0.821441707834866	0.8092311991563680	0.8015303598379740	0.7996396769542930
72	0.8725400569581920	0.9458516244794780	0.9290721211698180	0.8961280320940700	0.8925175406933100	0.8845337309465400	0.8814559369678630	0.8831786222663920	0.8876143528682400	0.8936100584104520
73	0.04924543565281670	0.04953877481994690	0.04307140989258980	0.03716017805818780	0.032959993707242	0.03186193420117760	0.032935123663969200	0.03448150372703890	0.03330917793816810	0.03679739924842070
74	0.0783723229246583	0.06671354411648250	0.06048726666434860	0.04335526963862220	0.035500156694663100	0.031621395542212000	0.03164058618086800	0.030329886432344200	0.02922500275967140	0.02885805336573430
75	0.46193180192808300	0.4726808367608370	0.3683442078920570	0.3710885812417270	0.38060206877741700	0.3959839457149840	0.3743440689354430	0.3635793326453760	0.35689035282933500	0.35334238301163400
76	0.05335292199757240	0.040478208309723700	0.03872684509305610	0.047819888656674700	0.058808289097141700	0.05644376059990560	0.06633765829836970	0.09336758532367240	0.10993053811515000	0.1185586311570400
77	0.04786716469443490	0.024876851639329800	0.016225005340040700	0.018090499330835200	0.021529390016047700	0.02523892767986590	0.02885893208203950	0.029101385196143400	0.03031314581614310	0.03421614578940160
78	0.6755139772223040	0.5566754261829740	0.4523706820409550	0.4664607304726870	0.48589280033766000	0.4865143793182250	0.48656918091338400	0.4855214938626970	0.4812997823414000	0.4871707210901220
79	0.06516632245335380	0.04980079857990810	0.04570352126308600	0.03462759056584950	0.027651083602448600	0.02447383786601100	0.023815808310854200	0.021267263847531000	0.03919692623633040	0.061262685744391200
80	0.9723431002804370	0.8301982227808490	0.8038590070620610	0.7740467821729550	0.7384132197880870	0.72002676497866	0.7033971470401630	0.6625719107070720	0.6285239644703080	0.5914503306183460
81	1	0.9996269451138290	0.9988256080252210	0.9971774663609800	0.9919324524132860	0.9896218946173230	0.9874916382661850	0.9858949778585150	0.9827256566723390	0.9796031292047370
82	0.06692370129870130	0.19416859660239100	0.14111104415917500	0.0967440556396372	0.07078784394463830	0.05749071344534480	0.045812138858227800	0.038702069426493800	0.03422759651747280	0.030682528957867200
83	0.41822696889353600	0.1875941032225420	0.1621120189844400	0.1901573988227930	0.20511183034304100	0.20220361932053600	0.18932396077754300	0.1698072755544840	0.15568825951614100	0.13585105996900400
84	0.8274956085696700	0.802115848126538	0.8200091152571310	0.7925013814837090	0.7391829928886850	0.67873475097282	0.6281130913385860	0.5712951655940340	0.5183165020540740	0.480289556912207
85	0.8405684229103280	0.8894798277762170	0.8689565304126840	0.8570475302174020	0.8450139581305190	0.8197850999643970	0.8179805930959940	0.816787070693508	0.8196530847410430	0.8244979431128860
86	0.18882405547655000	0.1199429724336220	0.09986700362339790	0.08232378911384970	0.06891912771679620	0.05510637340505040	0.04836243212202320	0.04431121882922880	0.038829272141797400	0.03564866454801150
87	0.05818764548638210	0.061435318292883000	0.04688652953344850	0.03282587806050960	0.025860538746259100	0.027353741863995900	0.040012849465537100	0.048398597904086700	0.0535451292843232	0.05579018188112120
88	0.04786716469443490	0.024876851639329800	0.016225005340040700	0.018090499330835200	0.021529390016047700	0.02523892767986590	0.02885893208203950	0.029101385196143400	0.03031314581614310	0.03421614578940160
89	0.07788984569516470	0.05109581654984300	0.05589615327690350	0.0528528821693099	0.07534028697074660	0.07719396659187240	0.06984964339831180	0.06570979574998420	0.06787485249369170	0.0709128015165919
90	0.7862926794497110	0.8743270271594600	0.8950439441911150	0.91891540345631	0.8548795209832810	0.7999675713462550	0.7488311311081490	0.6954406574199200	0.6229947550996200	0.5594660264235010
91	0.7676441815832900	0.6552476378768620	0.6724949035596680	0.5406805460366980	0.3873800089487380	0.2987225607982260	0.24379992621218400	0.19716225990840200	0.16226689150445800	0.13692278369454700
92	0.17467634784089900	0.0933570130865529	0.05495680945496210	0.040761715683274000	0.035615220047034500	0.031137515261627700	0.02888580529287780	0.031152205814354000	0.040679709156169700	0.0541528768386491
93	0.2621447731237460	0.15910301470781300	0.13067434213953800	0.10755498624215700	0.08574975465068430	0.07184910688349240	0.06044250043441690	0.05567289524960030	0.05413136231908760	0.049048227531929400
94	0.9628220360650320	0.9329124441461820	0.9510922054312010	0.9614805684032250	0.9640105290289670	0.9585892532084430	0.9665455446615660	0.9679849070941230	0.9639436935066820	0.9614814853244950
95	1	0.9995892084263620	0.9936200793924220	0.9893614316286530	0.9931510766633880	0.992528997122039	0.9919534599420970	0.9822702765151580	0.9747240107659160	0.9732681516407680
96	0.9990425088521000	0.9992819706105410	0.999680875427533	0.9995311775164190	0.9905877660481100	0.9450516033190060	0.8837065474244930	0.8268868302778850	0.7698493257465510	0.7222577688616470
97	0.12784237701733800	0.05517899419302470	0.03484026794790890	0.025850186206571500	0.020878412380813300	0.01785090798125320	0.01523327979991890	0.01346544417528120	0.012017930613919300	0.011145357349370600
98	0.17583038016035900	0.10438541048976100	0.13033218921371400	0.17156768865082500	0.1910904403011300	0.21269457085426700	0.21241320511244900	0.230952309887038	0.24235936033864300	0.24946838452878800
99	0.08386007683721060	0.10442082304724000	0.10582401278247000	0.10956022862718800	0.09484799567887310	0.08486037653735040	0.07992748817619720	0.07987646335454170	0.08186201892202320	0.08331505893566000
100	0.9717437020179470	0.90575997767485400	0.7778907781556310	0.6884802785867490	0.6538982638296280	0.6470854989779140	0.6399093341767180	0.6342306999876230	0.6320164210300030	0.6339150179673010
