# Supplementary material for: Bayesian Model Selection to Investigate Meaningful Spatial Scales
Source: Ecol Evol. 2026 Apr 8;16(4):e73271. doi: 10.1002/ece3.73271 (PMC13059096; doi:10.1002/ece3.73271)
Supplement: Supplementary file 4 — Data S4: ece373271‐sup‐0004‐Supinfo4.pdf. [file ECE3-16-e73271-s003.pdf]

############################################################
############################################################
# Simulation 1: Known Variance
############################################################
############################################################
library(tidyverse)
#library(rgee)
#ee_Initialize()
library(nimble)
library(tictoc)
library(R2jags) 

sim1b <- function(seed){
 ############################################################
  # Extract Covariate Layers
  ############################################################
  # dat_in <- read_csv('../roost_discovery23.csv') %>% sample_n(100) %>% select(x,y)
  # write_csv(dat_in, file = 'sim1_coords.csv')
  # 
  # coords <- read_csv('sim1_coords.csv') %>% mutate(ID = 1:n())
  # 
  # landuse <- ee$ImageCollection("USGS/NLCD_RELEASES/2021_REL/NLCD")
  # 
  # key <-tibble(cat = c(11, 12,
  #                      21, 22, 23, 24,
  #                      31,
  #                      41, 42, 43,
  #                      51, 52,
  #                      71, 72, 73, 74,
  #                      81, 82,
  #                      90, 95),
  #              type = c('Open Water', "Perennial Ice/Snow",
  #                       'Developed, Open Space', 'Developed, Low Intensity','Developed, Medium Intensity','Developed, High Intensity',
  #                       'Barren Land (Rock/Sand/Clay)',
  #                       'Deciduous Forest', "Evergreen Forest",'Mixed Forest',
  #                       'Dwarf Scrub','Shrub/Scrub',
  #                       'Grassland/Herbaceous','Sedge/Herbaceous','Lichens','Moss',
  #                       'Pasture/Hay','Cultivated Crops',
  #                       'Woody Wetlands','Emergent Herbaceous Wetlands'),
  #              general_type = c('Water','Water',
  #                               'Developed','Developed','Developed','Developed',
  #                               'Barren',
  #                               'Forest','Forest','Forest',
  #                               'Shrub','Shrub',
  #                               'Herbaceous','Herbaceous','Herbaceous','Herbaceous',
  #                               'Planted/Cultivated','Planted/Cultivated',
  #                               'Wetlands','Wetlands'
  #                               ))
  # 
  # start <- ee$Date$fromYMD(2021,1,1)
  # end <- ee$Date$fromYMD(2021,12,31)
  # landuse2021 = ee$Image(landuse$filterDate(start,end)$mean())
  # 
  # extract_landuse <- function( lat, long, SiteName, landuse2021, buffer = 100  ){
  # 
  #   point <- ee$Geometry$Point(long, lat)
  #   point_buffer <- ee$Geometry$buffer(point, buffer) # in meters
  # 
  # 
  #   landuse <- landuse2021$reduceRegion(
  #     reducer = ee$Reducer$frequencyHistogram(),
  #     geometry = point_buffer,
  #     scale = 30
  #   )
  # 
  #   tmp <- landuse$getInfo()$landcover
  # 
  #   tibble(cat = names(tmp),pixels = unlist(tmp)) %>%
  #     mutate(prop = pixels / sum(pixels),
  #            SiteName = SiteName,
  #            range = buffer)
  # }
  # 
  # landuse_out <- NULL
  # 
  # distance_set <- seq(500,5000, by = 500)
  # 
  # for (dist in 1:length(distance_set)){
  #   landuse_tmp <- NULL
  #   print(dist)
  #   for (i in 1:nrow(coords)){
  #   landuse_tmp <- landuse_tmp %>%
  #     bind_rows(extract_landuse(coords$y[i], coords$x[i], coords$ID[i], landuse2021, distance_set[dist]))
  #   }
  #   landuse_cat <- landuse_tmp %>%
  #     mutate(cat = as.numeric(cat)) %>%
  #     left_join(key, by = "cat") |>
  #     filter(str_detect(type, "Developed"))
  # 
  # 
  #   landuse_tmp_wide <- landuse_cat %>%
  #   group_by(SiteName, general_type) %>%
  #   summarize(prop = sum(prop), .groups = 'drop') %>%
  #   mutate(type = paste(general_type, distance_set[dist], sep = ':')) %>%
  #   pivot_wider(names_from =type, values_from = prop, values_fill = 0,
  #               id_cols = SiteName)
  #   if (dist == 1) {
  #     landuse_out <- landuse_tmp_wide
  #   } else{
  #     landuse_out <- landuse_out %>%
  #     left_join(landuse_tmp_wide, by = "SiteName")
  #   }
  # }
  # 
  # write_csv(landuse_out, 'sim1_X.csv')
  
  X <- read_csv('sim1_X_v2.csv')
  
  ############################################################
  # Generate Data
  ############################################################
  set.seed(seed = seed)
  beta <- c(1, rep(0,10))
  #beta[6] <- 1
  sigma <- 1
  beta_vec <- matrix(beta[-1],nrow = 10, ncol = 1)
  N <- nrow(X)
  X_mat <- as.matrix(X[,-1])
  Y <- rnorm(N, beta[1] + X_mat %*% beta_vec, sd = sigma)
  
  ############################################################
  # Specify Model Priors
  ############################################################
  
  # priors for beta are N(0,tau^2)
  tau <- 1
  
  # Model priors are implied to be uniform
  
  ############################################################
  # Analytical Bayes Factor
  ############################################################
  
  ### 
  compute_bf <- function(Y, X, p, tau = 1, sigma = 1){
    N <- nrow(X)
    as.numeric((1/(2 * pi * sigma))^(N/2) *
                 (1/tau^2) ^ (p/2) *
                 exp(-.5 * (1/sigma^2)* t(Y)%*% Y) *
                 exp(.5 * (t(Y) %*% X %*% solve(1/tau^2 * diag(p) + 1/(sigma^2) *t(X) %*% X) %*% t(X) %*% Y )) *
                 det(solve(1/tau^2 * diag(p) + (1/sigma^2) * t(X) %*% X))^(1/2))
  }
  ####
  
  marg_likes <- rep(0,11)
  marg_likes[1] <- compute_bf(Y,cbind(rep(1,N)) ,1)
  for (i in 1:10){
    marg_likes[i + 1] <- compute_bf(Y,cbind(rep(1,N), X_mat[,i]),2)
  }
  
  emp_post_probs <- marg_likes / sum(marg_likes)
  
  ############################################################
  ### Stacked MCMC
  ############################################################
  
  num_sims <- 3000
  num_burn <- 1000
  
  b1 <- nimbleCode({
    beta0 ~ dnorm(0, sd = tau)
    for (k in 1:p){
      beta[k] ~ dnorm(0, sd = tau)
    }
    for(i in 1:N) {
      Y[i] ~ dnorm(beta0 + beta[active_id] * x[i], sd = 1)
    }
  })
  
  tic()
  sims_out <- vector('list',11)
  for(i in 1:10){
    m_b1 <- nimbleModel(b1, constants = list(N = N, tau = tau, p = 10, active_id = i),
                        data = list(Y = Y, x = X_mat[,i]),
                        inits = list(beta0 = 0, beta = rep(0,10)))
    sims_b1 <- nimbleMCMC(model = m_b1, niter = num_sims, nburnin = num_burn, nchains = 2, progressBar = F)
    sims_out[[i+1]] <- rbind(sims_b1$chain1, sims_b1$chain2)
  }
  
  b0 <- nimbleCode({
    beta0 ~ dnorm(0, sd = tau)
    for (k in 1:p){
      beta[k] ~ dnorm(0, sd = tau)
    }
    for(i in 1:N) {
      Y[i] ~ dnorm(beta0, sd = 1)
    }
  })
  
  m_b0 <- nimbleModel(b0, constants = list(N = N, tau = tau, p = 10),
                      data = list(Y = Y),
                      inits = list(beta0 = 0, beta = rep(0,10)))
  
  sims_b0 <- nimbleMCMC(model = m_b0, niter = num_sims, nchains = 2, nburnin = num_burn, progressBar = F)
  sims_out[[1]] <- rbind(sims_b0$chain1, sims_b0$chain2)
  toc()
  
  ############################################################
  ### Stacked MCMC: Rao Blackwell Component
  ############################################################
  
  # somewhat slow likelihood eval here, more efficient coding next go around
  
  Like_Stack <- array(0,dim = c(11, 11, (num_sims-num_burn) * 2, N))
  
  for (i in 1:11){
    for (j in 1:N){
      Like_Stack[i,1,,j] <- dnorm(Y[j], mean = sims_out[[i]][,'beta0'], sd = 1)
      for (k in 1:10){
        Like_Stack[i,k+1,,j] <- dnorm(Y[j], mean = sims_out[[i]][,'beta0'] + sims_out[[i]][,paste('beta[',k, ']', sep = '')] * X_mat[j,k], sd = 1)
      }
    }
  }
  
  likes <- apply(Like_Stack, c(1,2,3), prod)
  transition_matrix <- matrix(0,11,11)
  
  for (i in 1:11){
    denom <- colSums(likes[i,,])
    denom_matrix <- matrix(denom, 11, (num_sims-num_burn) * 2, byrow = T) 
    transition_matrix[i,] <- rowMeans(likes[i,,] / denom_matrix)
  }
  
  sim_post_probs <- (abs(eigen(t(transition_matrix))$vectors[,1] )) /
    sum(sqrt((abs(eigen(t(transition_matrix))$vectors[,1]))^2 ))
  
  ############################################################
  ### BLISS
  ############################################################
  niterations <- 100000
  burnin <- 5000
  jags_model = rjags::jags.model(
    file = 'BLISS_sim1.txt',
    data = list(Y = Y, X_env = X_mat, N = N, tau = tau),
    n.chains = 1,
    n.adapt = max(100, ceiling(.1 * niterations)),
    quiet = FALSE
  )
  
  if (burnin > 0) {
    message(paste("burn-in:", burnin, "iterations"))
    rjags::jags.samples(
      jags_model,
      variable.names = c("beta0", "beta1", "abundance_scale"),
      n.iter = burnin,
      thin = 1
    )
  }
  
  message(paste("main MCMC simulation:", niterations, " iterations"))
  samples_jags = rjags::jags.samples(
    jags_model,
    variable.names = c("beta0", "beta1", "abundance_scale"),
    n.iter = niterations,
    thin = 1
  )
  
  scales_posterior_sample = tibble(
    iteration = 1:niterations,
    scale = as.factor(samples_jags$abundance_scale)
  )
  
  scales_posterior_sample <- scales_posterior_sample |>
    group_by(scale) |>
    tally() |>
    mutate(probs = n / niterations)
  
  ############################################################
  ### SS
  ############################################################
  ss.sim1 <- function(d,
                      ni=10000,
                      nb=1000,
                      nt=10,
                      nc=3,
                      params=c(
                        'beta0',
                        'beta1',
                        'SS')
  ) {
    
    model.jags<-function(){
      ## *******************************************
      ##          PRIORS
      ## *******************************************
      offset<- 0.00001 # This prevents SS from equaling highest scale and breaking the model
      prec <- 1 / tau^2
      beta0 ~ dnorm(0, prec)
      beta1 ~ dnorm(0, prec)
      SS ~ dunif(1 + offset, (nscale-offset))
      
      ## *******************************************
      ##          Spatial Scale selection
      ## *******************************************	
      SS.trunc <- trunc(SS)
      prop.scales <- SS - SS.trunc
      
      ## *******************************************
      ##          Core Likelihood Function
      ## *******************************************
      for (site in 1:nsite) { 
        W[site] <- Xenv[site,SS.trunc]*(1-prop.scales) + Xenv[site,SS.trunc+1]*(prop.scales)
        Y[site] ~ dnorm(beta0 + W[site] * beta1, 1)
      }
      
    } # /model.jags
    
    d <- d[c('Y', 'nsite',  'Xenv', 'nscale', 'tau')]
    
    res <- jags.parallel(data=d,
                         parameters.to.save=params,
                         model.file=model.jags,
                         n.chains=nc,
                         n.thin=nt,
                         n.iter=ni,
                         n.burnin=nb,
                         working.directory=NULL)
    
    res
  }
  tmp <- ss.sim1(list(Y = Y, Xenv = X_mat, nsite = N, nscale = 10, tau = 1))
  
  ss <-  tibble(scale = tmp$BUGSoutput$sims.matrix[,'SS']) |>
    mutate(discrete_scale = factor(round(scale))) |>
    group_by(discrete_scale) |>
    tally() |>
    mutate(probs = n / sum(n))
  ############################################################
  ### Summary
  ############################################################
  
  # fig_sim1b <- tibble(scales = rep(factor(0:10), 4),
  #                     value = c(emp_post_probs,
  #                               sim_post_probs,
  #                               c(0, scales_posterior_sample$probs),
  #                               c(0, ss$probs)),
  #                     type = rep(c('truth','us','BLISS', 'ss'), each =11)) |>
  #   ggplot(aes(y = value, x = scales, color = type, shape = type)) +
  #   geom_point() +
  #   theme_bw() +
  #   ylab('Posterior Prob')
  # 
  results <- tibble(scales = factor(0:10),
                    truth = emp_post_probs,
                    us =  sim_post_probs,
                    BLISS = c(0,scales_posterior_sample$probs),
                    ss = c(0,ss$probs))
  
  rmse_bliss_sim1b <- mean((results$truth - results$BLISS)^2)
  rmse_us_sim1b <- mean((results$truth - results$us)^2)
  rmse_ss_sim1b <- mean((results$truth - results$ss)^2)
  return(list(tibble(scales = rep(factor(0:10), 4),
                     value = c(emp_post_probs,
                               sim_post_probs,
                               c(0, scales_posterior_sample$probs),
                               c(0, ss$probs)),
                     type = rep(c('truth','us','BLISS', 'ss'), each =11)), tibble(model = c('us','BLISS','ss'),
                                rmse = c(rmse_us_sim1b, rmse_bliss_sim1b, rmse_ss_sim1b)) ))
}
# tic()
#sim1b_results <- sim1b(seed = 1)
# save(sim1b_results, file ='sim1b_results.RData')
# toc()
