# Supplementary material for: Bayesian Model Selection to Investigate Meaningful Spatial Scales
Source: Ecol Evol. 2026 Apr 8;16(4):e73271. doi: 10.1002/ece3.73271 (PMC13059096; doi:10.1002/ece3.73271)
Supplement: Supplementary file 6 — Data S6: ece373271‐sup‐0006‐Supinfo6.xlsx. [file ECE3-16-e73271-s002.xlsx]

SiteName	Barren:1000	Barren:2000	Barren:3000	Barren:4000	Barren:5000	Barren:6000	Barren:7000	Barren:8000	Barren:9000	Barren:10000	Developed:1000	Developed:2000	Developed:3000	Developed:4000	Developed:5000	Developed:6000	Developed:7000	Developed:8000	Developed:9000	Developed:10000	Forest:1000	Forest:2000	Forest:3000	Forest:4000	Forest:5000	Forest:6000	Forest:7000	Forest:8000	Forest:9000	Forest:10000	Herbaceous:1000	Herbaceous:2000	Herbaceous:3000	Herbaceous:4000	Herbaceous:5000	Herbaceous:6000	Herbaceous:7000	Herbaceous:8000	Herbaceous:9000	Herbaceous:10000	Planted/Cultivated:1000	Planted/Cultivated:2000	Planted/Cultivated:3000	Planted/Cultivated:4000	Planted/Cultivated:5000	Planted/Cultivated:6000	Planted/Cultivated:7000	Planted/Cultivated:8000	Planted/Cultivated:9000
1	0.00500200680437971	0.009728132274091583	0.005480104042373801	0.006042365835484345	0.00858504613843402	0.009334031727768512	0.011792826230214697	0.010936073344034961	0.010173476679936337	0.008814752594814889	0.15910301470781307	0.10755498624215727	0.07184910688349244	0.05567289524960027	0.049048227531929396	0.041227907239403304	0.035030622783021395	0.030869530173969883	0.02717538140523646	0.024291745578736108	0	0	0	0	0	0	0	0	0	0	0.008394819068767746	0.008309563535164259	0.008369255403522617	0.006725500485801572	0.007879127891643875	0.009235284401806246	0.011375100601585761	0.012547103707944183	0.014079049167798386	0.014696549303920907	0.47966281935384647	0.2660544307474247	0.13202876794141213	0.08200628254134999	0.06372911403771697	0.05584047975102867	0.05193846374070543	0.049193861381499386	0.04371935557700857
2	0	0.0016039587228860574	0.01319746444553708	0.015696891626407063	0.03779497561197482	0.06960975744167397	0.09445954784869535	0.11683333262723969	0.13545996007278266	0.15099073737015	0.05857742982623639	0.050560263736641464	0.09589884514627811	0.09921848502619415	0.08943000230241077	0.09030930659845225	0.08080265419841844	0.07105823238331511	0.06259011838199005	0.05595902135726363	0	0	2.7050723288604163e-4	1.5215948318763025e-4	9.738177823480599e-5	6.762608545502669e-5	4.968438723660701e-5	6.466724399274869e-5	8.716214722977305e-5	1.0955370664965803e-4	0.005042963528737826	0.005477805459856402	0.0033001882412097084	0.003545494969428477	0.005634547877598517	0.010137203249775522	0.014694790757612871	0.017208065507515403	0.018706069379065472	0.021378085957260776	0.6298596524727897	0.7437363263712294	0.645963634280586	0.5791887476928445	0.5027745978065729	0.4371909206119351	0.3825493624129233	0.33106403766697645	0.29969332950267774
3	0.01480969485456585	0.09686373692574553	0.19107166818985793	0.24095159392436738	0.24959934529516278	0.2514436751424125	0.2418140755106656	0.2307857807680522	0.22677390091476118	0.22293470973634888	0.8044306331418384	0.5087765226661328	0.30084079952385373	0.1840198770126953	0.12881747489034123	0.0956687083535829	0.076504278569783	0.06253833046060965	0.05116380204270662	0.04351343763638396	0	0	0	0	0	0	0	0	0	0	0	0	0.0022984784278441126	0.0034799053715015987	0.004739456602236599	0.0054295598604843665	0.004867823615183163	0.004175972239145691	0.0032995314665317504	0.002773745086424737	0	0	0	0	0	0	0	0	0
4	0.015285333629399354	0.005449445699711744	0.003276581064722833	0.002093721956499616	0.002562243166013181	0.0028668601497881616	0.0030860992521087563	0.002717293259689159	0.0023125032643964015	0.0035483652217466926	0.502901447022686	0.6586478870763646	0.7602873851988788	0.8268302286961913	0.8633484990418834	0.8827193668535325	0.8809169352091912	0.8420063653056092	0.7919212143946366	0.7282030691809568	0	0	0	0	0	0	0	0	0	0	0.012997298397542652	0.00939573161832648	0.008601038144234945	0.006392472546280448	0.006253680687342388	0.010249080287014954	0.01058578017298998	0.011343249131005055	0.020389261446168757	0.034012535429300376	0.40580381925169323	0.26643582289498075	0.19249798111209074	0.14014904108575177	0.11086665093180927	0.09013586863295264	0.09333164290628594	0.1319801618901337	0.17045375101404023
5	0	0	0	0	0	0	2.4531933121140133e-5	3.0051559637644217e-5	2.3744424512319196e-5	1.923296321726895e-5	0.05517899419302465	0.025850186206571455	0.01785090798125319	0.01346544417528117	0.011145357349370581	0.009450363130114877	0.00815023933065342	0.007409757081458532	0.007149841961067848	0.006486684534026637	0	0	0	0	0	1.9256632191804102e-4	0.0019453919168723427	0.002281016494593992	0.004324430035458574	0.0047332793873856175	0.2541388488442148	0.31034436430490764	0.311033875388292	0.3412502337116462	0.3483159965759043	0.36740313354876425	0.3881384928638533	0.40655200896738597	0.4092430247202974	0.41222287244513056	0	0	0	0	0	0	0	0	0
6	0.00121240821356642	0.00030308879574620197	4.579963468056101e-4	8.334809134356531e-4	0.0013524484245681675	0.007102667825467297	0.008032340254800749	0.00748212000318473	0.00711828111991939	0.008584320665261177	0.18587596731157274	0.18175842848340532	0.2585189169395363	0.25435977374484614	0.2451362308720247	0.21894097578285404	0.20449720704485352	0.18304051115491227	0.15405590910222106	0.13022562742605698	0	0	0	0	0	0	0	0	0	0	0	6.812960694969528e-4	0.0020205721182600445	0.00146995724733197	0.009123350302170046	0.04324248299403727	0.06999449731784749	0.08588105023196359	0.08706591666670584	0.08700311095715495	0.8085469549060218	0.8101026270548233	0.7314743647242022	0.716646262974668	0.6850202045730854	0.6342252321221965	0.5896557531592687	0.5603624749450657	0.5494039270522595
7	0.06352565878071843	0.1481553464355783	0.15096398871860595	0.19098488519416124	0.2285691637727498	0.26432809560246073	0.28860116772398187	0.3061781349940697	0.3094677473838356	0.30340907664876576	0.6509278803449822	0.49106104021284375	0.444485888600796	0.38601179401574937	0.3308512213090596	0.2655600357532706	0.21505074954549705	0.18318181359658148	0.15971867868590167	0.1446767493955762	0	0	0	0	0	0	0	1.141561165026291e-5	4.439122999078572e-5	7.062442169390463e-5	0.022443911710489872	0.03280806085803604	0.03897775152706094	0.03690032054691265	0.03358428485120641	0.03195268827735913	0.029631634836768093	0.026370719496306812	0.02461785517847574	0.02404579625583028	0	0	4.329528936640104e-4	0.0012089003429903299	7.987917653775533e-4	0.012778188987492854	0.04121878975992414	0.06120539129642728	0.07986161490932213
8	0.003922910099897473	0.006990704866099429	0.05248875504125429	0.11428947112350359	0.15491430445486473	0.2031669437597111	0.24064557998896502	0.2646984113504844	0.2794647646306006	0.27716826390363336	0.15458857563202974	0.0939329962365439	0.08947690376627512	0.06860896087823427	0.0505542259502411	0.04066341304663596	0.044208675953360706	0.040360786347328134	0.03621266662319808	0.03453657870267624	0	0	0	0	0	6.749114198611778e-6	9.91704199915899e-6	7.592731368092289e-6	3.2995537062475254e-5	6.074176876143157e-5	0.024048191668985287	0.010812283840673769	0.006095664357223274	0.013584431092508327	0.014677521429364977	0.014115388573236222	0.020449660073940282	0.03372729981748862	0.04275015884028023	0.04589538474226983	0.08018668364021664	0.037865623249911926	0.028281947317926746	0.025920725992568693	0.02469442633559905	0.023250380808843524	0.020757107821094606	0.02064383265358043	0.02477456666831785
9	5.004194692609982e-4	1.25104345609831e-4	3.6140748099312814e-4	0.001135731644519184	0.002756083346648078	0.0026198533936331427	0.002640912123301678	0.0026243475503953404	0.0024711780585882793	0.002213941494937797	0.1921002408881955	0.14779925511400815	0.1402604445126679	0.16019893455861522	0.1968686469194	0.236228094674055	0.2689997453722264	0.2949062707831051	0.2985159570589872	0.29383144230409497	0.004807951763488022	0.02732156256799484	0.033739868598127096	0.04981152189941427	0.05886596528872706	0.06293418074532721	0.0714443962706603	0.09400385666974209	0.12146818192296265	0.13228749814102603	0	0.010387830830469633	0.015568322258165521	0.011610464405698061	0.01011897003497706	0.00884322828145407	0.007814325331314468	0.008451221161213884	0.008386299190151476	0.00853195594068038	0.7863640600699605	0.7432642961764431	0.6121080554947457	0.49316104962944907	0.4348722587178998	0.38431259381075955	0.3212087314178394	0.27341574672920493	0.24734116448033677
10	0.0017027779606157475	0.0010945978139999296	0.007972881709462152	0.004603771429682014	0.011622388258278238	0.024940101526339645	0.04025878153529601	0.049191255590049256	0.05908974608825177	0.06758715563338694	0.03672658346426122	0.04019177162921703	0.045786545315644515	0.04688791740420787	0.04269683362128265	0.04067243149317011	0.03812380544765891	0.037777041774545876	0.037302911717476184	0.03911382420842551	0.0011933754782802802	0.0055130527808388615	0.0027567252012377606	0.0015506474176533785	0.0010021405324962343	6.959285200728284e-4	5.112940007275103e-4	4.2946494048836607e-4	3.393299924294611e-4	2.918836040680944e-4	0	0	0.0032432061191032483	0.0018394935052554785	0.001381591802082187	0.001216185763234069	0.001201214833767057	0.0014449039778096527	0.0015495068680849728	0.0014517393830439094	0.3083821510712239	0.5123743209737582	0.5895066595952052	0.5980695065632449	0.5134242762353352	0.4260234342303825	0.36480123229154177	0.31350144770597005	0.2820604870814426
11	0	0.0032654582811026006	0.0019609878716177944	0.002282576875270707	0.0029993202299653373	0.0023001261491244086	0.002082566348324899	0.0022161910773180046	0.002425291495492669	0.002381626254562478	0.927345753203228	0.8645230842051893	0.8189365071418597	0.8267937246980606	0.7787491199338048	0.7677659094671545	0.7694452066168079	0.7621915075137001	0.7255072053834694	0.6940236397572555	0	0	0	0	0	0	0	0	0	0	0	0	0	7.265331568864609e-4	8.610951627965e-4	6.786078282017406e-4	7.89811463099022e-4	0.0015114503180959687	0.006904372362420116	0.01370460948005286	0.04270559520229641	0.06576424292353612	0.10363535279811764	0.10589373419545825	0.14496080812348708	0.15783053227226201	0.15342639377235226	0.14504197683473374	0.14110531062895276
12	0	0	0	3.7563700116927747e-4	2.652262365451484e-4	3.1755939045533525e-4	3.2663183020780834e-4	3.2424587476140385e-4	2.598137501481938e-4	3.273341705025566e-4	0.7710043794992092	0.6274012159996557	0.5381926822838679	0.5379871673702972	0.5443725287020874	0.5218560312747429	0.4582476961705484	0.3864555364254599	0.3314275454380719	0.2899159305211951	0	0	0	0	0	0	0	0	0	0	0	0	1.8939178834665658e-4	8.909260099342342e-4	0.0010994246186686923	8.066008517565516e-4	6.066019703859298e-4	5.731043034421339e-4	7.09702993619835e-4	5.898955016123811e-4	0.22899562050079084	0.3723129749893579	0.45917466226791515	0.4466869774783117	0.4294715735756051	0.4421123851400141	0.5100061602580189	0.5818300956099429	0.6396812009680556
13	0	0	1.6014141009849638e-4	2.2519757775719108e-4	1.4412606045223492e-4	2.637594168718892e-4	4.755544317387912e-4	5.134609411947313e-4	5.671275976853618e-4	6.077275074764897e-4	0.9996269451138288	0.9971774663609804	0.9896218946173228	0.9858949778585152	0.9796031292047365	0.9736770718622736	0.9666878705590705	0.9700536803286234	0.9650376872488653	0.947513980959002	0	0	4.804242302954891e-4	3.6031612441150574e-4	4.419865853868537e-4	4.07021600143079e-4	4.5100484976319044e-4	3.4530009116893784e-4	2.7282970597749634e-4	3.11649335152324e-4	0	9.008086081977116e-4	0.0030593289384110785	0.003921558237712675	0.00459342000666409	0.0072686652635258805	0.007795424661533447	0.007116184487568545	0.0071805499074611865	0.008512612477041836	1.3377220665733406e-4	6.0053907213180775e-5	2.669023501641606e-5	4.503951555143822e-5	7.686723224119196e-5	9.341479347546075e-5	3.0516841368886976e-4	7.619121576879825e-4	0.0010605004641128682
14	0	2.3419930517151803e-4	3.8072784805416506e-4	0.003461584615427549	0.004453962545321288	0.0031919760365022912	0.002421264922522438	0.0025425870067915623	0.0026700314061807455	0.0022179831163413816	0.4790088197785946	0.6779346523658483	0.6411165238565142	0.6112461872057556	0.5739947426753217	0.5323354859911702	0.4848899801130234	0.4325479657601631	0.4017774359667966	0.37032527373856117	0.001594097285480051	0.0037574588236765002	0.0016699634304799577	0.012311062614941968	0.02635727925214237	0.03475532218847652	0.03780922134613252	0.03818877219698549	0.038842792940476725	0.04214044684880789	0.3393944752249597	0.19341736972970633	0.14377194431669174	0.13714489036733984	0.1468687791006681	0.15498848673937202	0.1659916661320705	0.16908959868985468	0.165536170137609	0.16465541519858976	0.012069593732920388	0.005863913012707266	0.00260615505059751	0.0017648388510128846	0.0011294935814437565	0.0013157161650961828	0.00153362269564761	0.002962012003153913	0.0023924575951072033
15	0	3.574254435054046e-4	1.5885427238565577e-4	8.935499882524459e-5	7.624924577722147e-5	5.295077540181072e-5	1.8963085733418792e-4	1.4520058201123788e-4	1.1472626710662951e-4	9.29282255744513e-5	0.9095698653434628	0.7371631119187836	0.6567140485008051	0.5952567212917719	0.5089724991770502	0.4290471809059089	0.34730466262498416	0.28877750176770206	0.2535955552425434	0.21922159935652738	0.01953500976516872	0.07189414226420375	0.13734125085176516	0.21900664923835378	0.3002776406973321	0.3600003561199208	0.40219272692815183	0.4436314331212763	0.47379469212493797	0.5021392881129795	0	0.0015336588474594646	0.0012708341790852462	0.0011210840244767289	0.003315533993464917	0.004827423559585766	0.007845004158472734	0.008673796577357286	0.010426916108911853	0.01018993267838292	0	0	0	0	0	0	0	0	0
16	4.559095260954567e-4	1.1397228730312964e-4	7.598068719913138e-5	4.273884842882497e-5	1.4588184142929876e-4	3.713580541195516e-4	2.9306504130283383e-4	2.6355472642663243e-4	4.239078744112807e-4	4.7404105013858314e-4	0.47226148109808047	0.37062648108104723	0.39576164828629273	0.36339675182517234	0.3531492242518549	0.3392363025093237	0.3187858084571765	0.30823818861057267	0.299529565220913	0.2887027629606677	0.25682098757154875	0.31707604320398897	0.31561672282285036	0.3187563319140312	0.34934664242930474	0.36918733767362405	0.3910364748221375	0.4142968424844857	0.4371308249135998	0.4415304081708688	0.14947485480175532	0.14662981711693918	0.13465426502937727	0.14061980604272564	0.12625408326134582	0.12136753919421561	0.11077778294444644	0.0945055292231282	0.08278270904797827	0.07347891032200254	0	0	0	0	0	0	7.36849246704268e-4	0.009202152243484122	0.011078614290812545
17	0	5.6898026687182706e-5	2.0230115581393684e-4	1.7069088082295758e-4	0.004023735864713367	0.004038643789778208	0.004725470317615339	0.003911634598607443	0.003183391444197649	0.0026673026210117215	0.9993609236973242	0.9803112746005871	0.9483090796725417	0.8367588836236268	0.7100234469811127	0.6029278134568224	0.48879621713204524	0.40619472114242833	0.3558521481025009	0.3175833067303679	0	0.0014793486938667504	6.574787563952948e-4	0.002603035932550103	0.0030860779595878545	0.002769737531538889	0.005006314858441163	0.0075321208651303005	0.011212294388546325	0.016413389387921525	6.390763026758193e-4	0.005167679600294712	0.02537679581942678	0.06433528954751522	0.11241823919376485	0.15422996147416845	0.1584293069174202	0.16367845208935106	0.1692534685650962	0.17446513536221633	0	0	0	0	0	0.004033065689469437	0.003934883554884625	0.004599022451137061	0.006425764576437768
18	0	5.9900747984163654e-5	2.662223641610826e-5	1.497489854653048e-5	9.583927865721283e-6	6.655493267968564e-6	2.444870237505434e-5	1.8718502540937615e-5	1.4789921175636122e-5	4.0317980423031925e-5	0.9797666108203953	0.9100718292185043	0.8808029558825694	0.9177176892192944	0.9357876081316058	0.9490317366543983	0.9548657203440069	0.9454354329625607	0.9332373214183718	0.9256678037821705	0.0019168770689822043	0.013393807249258994	0.015536423969659416	0.009793583649430934	0.006875284346683373	0.007086717031785728	0.0067462119420233285	0.006844086457283795	0.0075673356691278275	0.007424850657634086	1.5598117326031663e-4	0.0075958846541800615	0.009514265290481484	0.007831225963819709	0.005443671027729689	0.0044290350200310805	0.0037546495439588355	0.003363736928374185	0.0042807135855088795	0.0041201574661899765	0	0	0.001011644983812114	5.840210433146887e-4	5.175321047489493e-4	4.6925142535218355e-4	5.672098951012607e-4	6.610787850320626e-4	5.501850677336636e-4
19	0	6.764644958935736e-4	3.0064928455295363e-4	2.113919888902317e-4	3.788135086948662e-4	2.881179848305996e-4	2.530935795148564e-4	2.184367497324562e-4	3.086677506881585e-4	3.1567591691717464e-4	0.20691274354704783	0.10714556521150907	0.07278493200806593	0.06278419442271109	0.06456768376973693	0.059973760385265404	0.05719294118487782	0.05236931959273603	0.05301086696065178	0.05430437509047476	0	0	0	0	0	0	0	0	0	0	0	0	5.010821409215894e-5	2.818559851869756e-5	2.7058107763919015e-5	1.8790303358517368e-5	3.681361156579729e-5	4.4253820960977684e-5	6.808702956824207e-4	7.125256410416228e-4	0.7396941562857311	0.8530338879973755	0.8905840967139624	0.9023944329132186	0.9078657282608354	0.9165609087806181	0.9175025010698504	0.9225653466109718	0.9120557490528455
20	0.0011759464985847139	0.0010583225656505843	4.703609574581572e-4	3.086726109345156e-4	7.055358835550373e-4	6.79403849253197e-4	7.295310910679517e-4	5.731730349084928e-4	4.529339875014827e-4	6.550185276089541e-4	0.19416859660239078	0.0967440556396372	0.05749071344534484	0.038702069426493804	0.030682528957867227	0.025670295815561416	0.02200292873983211	0.01935638843029441	0.016719389792029343	0.01451917002937427	2.3518929971694277e-4	5.879569809169913e-5	2.6131164303230958e-5	9.15526998967864e-4	0.001160251454833437	0.00144739663179137	0.011350419644126575	0.030683887152741805	0.05642373343124677	0.08624747546767815	0	0.00461327187223026	0.00838543938732975	0.0068410035739158255	0.006500115929229493	0.010303804961292807	0.011612550178319131	0.009808975657719475	0.009540568265691425	0.009164771924380316	0.05965415182898878	0.02775825606886889	0.019365447202085006	0.017545861948235472	0.012773501215827385	0.010900665854200079	0.010439371580864113	0.010302661012915704	0.008648488703430147
21	0	4.7139793056308473e-4	6.809026324640614e-4	0.0014684191106957168	0.0018296564281008582	0.0020273316200726827	0.0017721846536052411	0.002344530319844303	0.0026056808770371117	0.0027330061812812136	0.5566754261829737	0.4664607304726874	0.4865143793182245	0.4855214938626967	0.4871707210901215	0.4967034358549369	0.49952881014843287	0.4801582959814817	0.4705497320364701	0.4721121031649384	0	0	0	0	0	0	0	0	0	0	0.01624500518083949	0.07308054388229468	0.09417499608455313	0.13480519545040223	0.15900515907063612	0.1578902667285668	0.1681784373209599	0.17585411490409636	0.1845581323274041	0.1926994883867294	0.41718005196553015	0.45227881616266374	0.4085753678594443	0.3671445224454842	0.3442010838555187	0.33302594636323735	0.3200112016406036	0.3300241152680353	0.32842707017031797
22	2.5292149118543805e-4	0.0031265133239456104	0.00213914952193408	0.0019917025411781255	0.0022458322433257234	0.002471960569852688	0.0024618851885628997	0.0021475838929596353	0.00209394622404228	0.002167542579247727	0.0817085193876721	0.07078134565788072	0.0753659261505767	0.06720096117469417	0.07060527775536274	0.07020111799565255	0.0705795206647114	0.06824892366265992	0.06713009639768767	0.06574947591983521	0.07876867899601078	0.06686384355580945	0.06454851448072314	0.0788439595592021	0.06864544605333144	0.06867832416363842	0.06894656947265601	0.06472719911901025	0.06255143031183873	0.059859747466571085	0.0015175289471126283	0.0030350165029022344	0.002782404158971287	0.0027188320403383937	0.002955576962947995	0.0029187731251256992	0.0026678991610790403	0.0023567478401618014	0.0021876417769711824	0.0021624050002885687	0.4048400246772028	0.3749204981890325	0.37587824865907826	0.34523637504682486	0.3760074784638698	0.38341575497767033	0.3918633103567096	0.40199168957249765	0.41069435065773774
23	0	0.0015024499508635035	6.677449511062312e-4	8.44372894169415e-4	9.758809136979155e-4	0.0020235056045328002	0.0024960962361481984	0.0035454437773223928	0.004171186982083203	0.003795040122404398	0.040478208309723734	0.047819888656674706	0.05644376059990557	0.09336758532367237	0.1185586311570397	0.12420858615674382	0.11743778582085469	0.11356362853023869	0.1086185469556337	0.10172586022578792	0.03474316533127238	0.08425086298810287	0.11438841981867016	0.11922860724072779	0.11146983534223921	0.09705617631142782	0.09006457505472101	0.0833887069186142	0.08339991793452195	0.07718759575363228	0.01581261336284654	0.02769638825270717	0.03381528079766283	0.027513618873102823	0.022392627470099142	0.022936309462810046	0.02258360379302419	0.024303250240734712	0.023569391014483583	0.020799058745600885	0.6385636467017121	0.6814580245680026	0.6775985534811334	0.6471219115993498	0.6388015514640787	0.6339370781516304	0.6532747277605802	0.6655807521478937	0.6742076048563357
24	0	0	2.518097661153588e-4	3.934501262002851e-4	4.028922449286235e-4	8.162884645320207e-4	0.004970296276275058	0.0049416969100276485	0.004201825684207936	0.0035202464482580655	0.9766065990148485	0.9730851278926723	0.940293874614975	0.9396004373560745	0.9393979754980686	0.9297525062420324	0.9196781033210921	0.9212362203795006	0.9222205511011992	0.9155140161186189	0	1.2590655807760928e-4	0.0020445416914133315	0.0039008651335669044	0.0048018435717140096	0.006570273181924473	0.008840240422134098	0.010012521650203984	0.009532919831862599	0.011709290229482862	0.009317267014010958	0.0023292713244357716	0.0011471333789699679	6.452582069684675e-4	4.3310916329827024e-4	3.637213965420409e-4	7.024994947743095e-4	7.20008387368678e-4	7.256230442596163e-4	0.0013144070359189168	0	1.888598371164139e-4	5.875561209358372e-4	6.503807733174282e-4	6.243249826805709e-4	0.0016793450271865291	0.0014919574599565808	0.0015698543527874456	0.0030957323926692364
25	0	0.001795019559847125	0.0013802079123925153	0.002823294496658153	0.0027092330165647467	0.0026810530056826224	0.002344462847073159	0.0026550700208176252	0.00276793208815901	0.00244391427306641	0.3013413829450729	0.19106563623940348	0.15052410879604888	0.1672615157917953	0.22182463361626392	0.27835012090639955	0.30219283318011	0.32032663828452296	0.31879640039285567	0.30300232803170524	7.180448904770354e-4	1.795019559847125e-4	7.886008487731168e-4	9.872438474705322e-4	0.001732760339216322	0.0018481660061343786	0.0018311902088948956	0.003188929004732813	0.0037633156081952612	0.004203532925093574	0.14771356673077451	0.1722477305321329	0.18269687516131536	0.17107909330774207	0.1533327526806071	0.1432311447961025	0.13639669200123103	0.13699870943506168	0.14067434733581455	0.13885548230227193	0.298829633759561	0.4513059295244818	0.5104083945006509	0.48227384020845326	0.4222674063481612	0.364509800363658	0.3279838782169541	0.2958363193400023	0.2775746147157233
26	0.006245470106558515	0.0082480356744381	0.006217703163861591	0.005243477967544963	0.005520448332332819	0.005484774156780666	0.004399529887480441	0.0051475508601824494	0.004712165719248318	0.004084847673315376	0.45038320970900736	0.4877888433927725	0.4916192384248431	0.42425694623775395	0.3670610491964948	0.32362525939090375	0.2943078532071289	0.2637208944635499	0.23676471146514036	0.21841280396786716	0	0.010940535951103673	0.01786111857781089	0.03748846651981292	0.04928292188852975	0.06048616539431991	0.07243985346896066	0.08953687873637192	0.10191358935019747	0.11411831497824745	0.25806355049306107	0.13027886982567352	0.10760735594065247	0.08545028265707574	0.0834875831819862	0.09298022331208158	0.10790790228578581	0.11191930197707423	0.12056056703260537	0.1232713562413589	0.0944558186282825	0.11145109731915599	0.2068057801024831	0.3188641672806045	0.3789360289004621	0.3576887209375544	0.3293194179395671	0.30508647320220944	0.2758889627704472
27	0.0013614800801226574	3.4035404383982545e-4	1.7647721812584163e-4	1.418113299800607e-4	1.7301171685459786e-4	1.89080971812921e-4	2.635055013378746e-4	5.03426945812575e-4	5.938525582736499e-4	7.413725637464954e-4	0.059482441801175845	0.028082322967513545	0.02965370918531789	0.0393285083372271	0.05652279620675459	0.08462673574787347	0.11063499378117209	0.14174414566320145	0.17015524652642122	0.1894673061061382	0	4.538053917864339e-4	2.0168824928667615e-4	1.1344906398404856e-4	7.2607262370578e-5	5.0421592483445596e-5	3.704439547441695e-5	2.836208145422958e-5	2.240953050089245e-5	1.8151704633255528e-5	0.10743412616560044	0.2727506101346756	0.3013605058815851	0.2834995343583271	0.24742796781206167	0.19576694912562664	0.18475176777580318	0.17789876460890494	0.18197397798727216	0.19604764605357594	0.7749500123245092	0.5940572849223825	0.5333622024356823	0.5586635099649988	0.5956828291263179	0.6368710070084282	0.6355849479832223	0.6198846275015981	0.594478651994678
28	0.001712070915224195	0.0028722417104452345	0.002185104397478642	0.0027666351769975155	0.002829037392636009	0.004157332044129081	0.004072247036344005	0.0035932096459801353	0.00331676333041098	0.00344230120754164	0.8894798277762165	0.8570475302174022	0.8197850999643969	0.816787070693508	0.8244979431128857	0.814910422922772	0.8082466564743054	0.7902550709804265	0.7588350839117771	0.7200811773195316	0	0	0	0	0	0	0	0	5.727053930710995e-4	0.0023900995933173776	0	0	4.347830256870451e-4	4.1270248496648026e-4	2.641289114815975e-4	3.233933373299942e-4	4.2124668702751036e-4	6.16860796843466e-4	0.006219600223716117	0.013642483353480122	0	0	0	0	0	0	0	6.878318573295864e-5	5.4347159424349203e-5
29	0.001348107890924855	3.370169506309814e-4	1.4978410530233781e-4	4.353077601083638e-4	0.002404488745518808	0.0019346896262235928	0.0014259877048410977	0.0014358013822267659	0.0011538752090705384	0.0010064279031563456	0.07764308447085444	0.07131983547405173	0.10015485522729889	0.16443823602392257	0.1635055871252537	0.16941914303063726	0.15570964002571727	0.13543118239561994	0.12332515551835001	0.11834987022685414	0.004735118827339981	0.0020782711955577185	0.0011233807897675335	7.301936621172554e-4	0.0011952662592599652	0.0030064171244188	0.011276711848746804	0.030778132762157105	0.05624707635726775	0.08213784042834843	0.01779326192767093	0.009313342280802958	0.010817349346070012	0.015426580128622018	0.017599542348532025	0.014648941205920312	0.012653485401287922	0.013027679378908905	0.015520045780825602	0.01787457119565949	0	0.06924552918379556	0.06520493696242927	0.08146037190536382	0.08410325479302122	0.08101271126572096	0.08458887860132695	0.09278648402012056	0.0985222445940245
30	0	0.0015024499508635035	6.677449511062312e-4	8.44372894169415e-4	9.758809136979155e-4	0.0020235056045328002	0.0024960962361481984	0.0035454437773223928	0.004171186982083203	0.003795040122404398	0.040478208309723734	0.047819888656674706	0.05644376059990557	0.09336758532367237	0.1185586311570397	0.12420858615674382	0.11743778582085469	0.11356362853023869	0.1086185469556337	0.10172586022578792	0.03474316533127238	0.08425086298810287	0.11438841981867016	0.11922860724072779	0.11146983534223921	0.09705617631142782	0.09006457505472101	0.0833887069186142	0.08339991793452195	0.07718759575363228	0.01581261336284654	0.02769638825270717	0.03381528079766283	0.027513618873102823	0.022392627470099142	0.022936309462810046	0.02258360379302419	0.024303250240734712	0.023569391014483583	0.020799058745600885	0.6385636467017121	0.6814580245680026	0.6775985534811334	0.6471219115993498	0.6388015514640787	0.6339370781516304	0.6532747277605802	0.6655807521478937	0.6742076048563357
31	0.05571375184383657	0.14828216403513186	0.15875743518520352	0.1898221902831948	0.22513566240703434	0.2509209773447592	0.2603414540138292	0.26689515095573857	0.27228341058533373	0.28399604828938063	0.24726848613839664	0.13477329987259254	0.08992015271839814	0.06819836724632468	0.05171467297153632	0.03930773221439928	0.03132542396480579	0.0257894493312331	0.021637625741136163	0.018551444699000132	0	0	0	0	0	0	0	0	0	0	0.004560759768921505	0.004057318776153951	0.001920275716450581	0.0047331206962838695	0.006178258155012353	0.007952889176090073	0.012998452274308478	0.014016493944941793	0.014305434537899295	0.018942986124056545	0	0	0	0	0	0	0	0	0
32	6.727498496206217e-4	1.9852489189956885e-4	9.966473564612838e-5	5.606111937127125e-5	4.484873576690195e-5	3.700745278801689e-5	5.034019382535976e-5	7.357957515634224e-5	1.8382334381241493e-4	2.341088546024229e-4	0.0013454996992412435	0.016019837539364208	0.027794638271727484	0.048265600875169026	0.08707640588914903	0.08307794526805361	0.0695343803064711	0.06235461593117486	0.062201055685781916	0.06358336517206131	0	0	0	0	0	0	0	0	0	0	0	0.001289422470643379	5.730722299652381e-4	3.6439727591326313e-4	2.4362536778161796e-4	3.6750965491466283e-4	5.318831816050578e-4	5.445300772074403e-4	6.478111815076068e-4	5.56349289883438e-4	0.6502369134764545	0.7609971357892672	0.8205355670219944	0.8271127841996463	0.8136399955045738	0.8241533110067248	0.8336963689842526	0.8499409900051456	0.8543183389743496
33	4.5247584133890255e-4	0.0018759279278160327	0.0011839682166980225	0.0029799620507288856	0.0032765125801092307	0.002757543223397719	0.0021796421409550682	0.0020845267704220757	0.002719431528475407	0.0028368375289731886	0.9995475241586611	0.9928629126520226	0.9924333873714132	0.9353637559232318	0.8931645117193557	0.8806182826946698	0.8800575453914078	0.8818466717032797	0.8717933603545998	0.8455420345120621	0	0	0	0	6.334288172567448e-5	7.540802208774895e-5	5.540174229426943e-5	4.241688999528894e-5	3.351454516474319e-5	2.7146770612183624e-5	0	0.005034930230474315	0.0029311863201841974	0.011350736665093997	0.013313289776615039	0.013101749547434809	0.011991055334391154	0.011556675743419063	0.01369166646924846	0.015229400413890662	0	2.2622918968696537e-4	0.002722505884354565	0.026759886219832423	0.054038362436400776	0.058830036651502327	0.0643498116702865	0.06413099699624654	0.07531550685914042
34	0.04343964337435521	0.020918930849518073	0.013762984195401314	0.013394918376927687	0.0117207822686859	0.01135822871088032	0.010057699940091779	0.00864026434006803	0.008424826516387467	0.012685859303358905	0.8536987348423928	0.8812697853834642	0.8942825849625082	0.8787225023427232	0.8742290874927333	0.8401107498007037	0.8029042490934332	0.7728404114678026	0.749246214993595	0.7175158237973545	0	0.0010208671797836454	0.0024085369779328525	0.008717102289568353	0.0169950794433581	0.019303049605199008	0.022764963191392637	0.025254776157102178	0.0308556278771392	0.03280209229721197	0.08864949888222738	0.08266701993035282	0.07438195971991227	0.08256353411059374	0.07989284956169185	0.10096370392405653	0.12166542050432669	0.1380318670236413	0.1481391721877106	0.16219737065516207	0	0	0	4.6403855970790714e-4	5.494885199219396e-4	0.00125580853836772	0.0030967627605386783	0.00394312115087935	0.004965567568987316
35	0	2.285386009539021e-4	4.467179326778352e-4	0.0011283964481026134	9.036027314140364e-4	0.0010699312789846178	0.0010862652368128084	9.599692285562763e-4	8.041004331232908e-4	6.950742192502677e-4	1	0.9263899572072672	0.8397982460097363	0.7610628783166848	0.7175502263810559	0.6601285296710007	0.6184179086657082	0.5758574957726793	0.5290989812061344	0.49218855486813207	0	0	0	0	6.221186146536217e-4	0.00142869110171828	0.0048437761433613325	0.016514767111434344	0.033670304615815314	0.05424111601906026	0	0	0	0.001391436890906777	0.0012249506201863693	0.0027274559308082228	0.0047906069250721155	0.004486479967754287	0.0044595902383856014	0.007098545279572515	0	0	0	3.1423698554756323e-4	4.936368170900294e-4	4.604304296342433e-4	5.223642498589653e-4	4.570681898688147e-4	3.667826537053607e-4
36	4.672888633152588e-4	1.168184428376437e-4	5.191876484647615e-5	2.920414412531441e-5	1.8690566746359325e-5	1.29795214201042e-5	9.535968373194276e-6	7.300967675982024e-6	5.768660428821857e-6	4.672611505070795e-6	0.1199429724336221	0.08232378911384967	0.05510637340505039	0.04431121882922877	0.03564866454801151	0.035767132726499146	0.03907090050449201	0.038111223056100894	0.03196830992048977	0.028619076643774558	0.007023992992499557	0.004030236277898707	0.012935814765248781	0.021775010701028302	0.050141256706798344	0.08463207866831939	0.11641179235799087	0.13661083984119163	0.1488081268888121	0.15275816973367562	0.5889433957423571	0.6546622355064388	0.6540731085434061	0.6465847900808982	0.6142081583810775	0.5912216798931386	0.5689886456720415	0.5566653439985485	0.5525121271946641	0.5441702652723096	0	0	0	2.920414412531441e-5	0.00162358723136708	0.006315377022266699	0.005859852565327883	0.0044973960884049265	0.003553494824154264
37	4.620456101163671e-4	0.015765755116423318	0.012299469414638916	0.008453619806858683	0.0056036110382815816	0.004140179454057698	0.0034336528563857394	0.0033699058469335557	0.0034559300648481684	0.004232219744003528	0.03325917786504306	0.03377272824499839	0.03421446007720915	0.04299247468878699	0.048557712294362274	0.046680520217382296	0.052911139066736064	0.062418599646767506	0.06947100556241702	0.07531677817600095	0	0	0	0	0	0	2.6466863899942e-6	3.5883595473786798e-6	2.8352449184628053e-6	1.1482731840070857e-5	0.02008142090283533	0.059779097951404216	0.06448860685468011	0.0586928343267489	0.05692674410637376	0.06382255680441548	0.07651539107870016	0.08292483612419285	0.09700759356419428	0.09846833416046531	0.8721727852433621	0.8171637581943266	0.8299592099119456	0.8454725874277341	0.8557482818294654	0.8563797402265357	0.8416058732911759	0.8291160281706207	0.8088303758578561
38	0.0014578842954416815	0.025125049965197075	0.05672863165111809	0.08612988727473173	0.12133658323299365	0.17058083714832115	0.21183465299994442	0.2459790366660261	0.2649287849771893	0.2682226900963962	0.17222187283818627	0.11058018705445219	0.08315831064337702	0.07249426750014414	0.05170872042518641	0.03977021195368541	0.03593499994487195	0.039969557717295684	0.03703176010309274	0.03304461111446875	0	0	0	0	0	1.3498447757910478e-5	9.917212471474154e-6	2.2778562050120608e-5	7.199146011891325e-5	5.831302755245765e-5	0.025269994454322483	0.008877487480710693	0.00631246266717852	0.00594402945787917	0.013788379758946806	0.01284882834267488	0.013788192181810266	0.021437351383840078	0.03227832397246338	0.040780367802560905	0.07600055647348271	0.03889495802923446	0.034013442674254955	0.027271715967197678	0.02629801862431553	0.026515239138765162	0.022473375736092926	0.02462972963529185	0.03352582304854357
39	0	0.015727199686973975	0.011468997844732305	0.006648263403080905	0.004781850214516544	0.003660579237744755	0.0027303033536053224	0.00227091934192801	0.0019733339498308874	0.0019486051809740718	0.05148674978408402	0.1316386927086109	0.20112294872672404	0.19483419101629676	0.2045818548518624	0.21302221384561895	0.2407033591874365	0.27370635697301565	0.30701370724168675	0.3287885692492586	0	0.0057977607242239255	0.012749517021571347	0.00909754927109997	0.005902594516377889	0.00425165375598136	0.0031495634191402223	0.0027800916040321686	0.0023498430108469335	0.0032619278368922313	4.932415104980856e-4	0.008511193308552923	0.011524672591551394	0.00838628800278536	0.006682061606746004	0.005790117729664707	0.004832398332592092	0.004113598529983081	0.003607189931821914	0.0032517984500387547	0.43781865415811433	0.5243583813921454	0.4667521874444276	0.44923422589468753	0.48086018048707063	0.5021669002527228	0.5033703115631628	0.4960884784439742	0.49055320802252367
40	4.5590789587778805e-4	1.1397282217490984e-4	7.598074757109911e-5	4.273896065216637e-5	1.4588181534901958e-4	3.708862373445966e-4	2.9306507872641966e-4	2.635547558749002e-4	4.241177086436046e-4	4.7416636250988267e-4	0.4726808367608369	0.3710885812417271	0.3959839457149838	0.3635793326453757	0.35334238301163357	0.33935492313179744	0.3188685239823372	0.3083044958293193	0.29956323667097934	0.28873492064082307	0.2567995086921969	0.3168750618749514	0.3154473329267784	0.31868722226309903	0.3492274431583842	0.36913495012452885	0.3909682432382144	0.4142443035265288	0.43709151481741915	0.44150060326017926	0.14916680597185705	0.14659586645156344	0.13469370323211177	0.14057950343361464	0.1262418681167605	0.1213532468561141	0.11077166762476053	0.0944912656459449	0.08277671470622969	0.07346463455133352	0	0	0	0	0	0	7.434166254751979e-4	0.00921362006843066	0.01107983235652841
41	0	2.0301711434273906e-5	4.231407811158078e-4	0.001234705533668433	0.001018703485601223	7.074315234286999e-4	6.197507152515675e-4	5.020602701295723e-4	5.529798623397267e-4	7.902039132118651e-4	0.6552476378768615	0.5406805460366975	0.2987225607982261	0.19716225990840244	0.13692278369454658	0.10409788103970458	0.08374355109711787	0.06745834923312388	0.05938974682826217	0.056901262116938356	0	2.9752508136435897e-4	0.0012694223433474235	0.001889248226215554	0.002886195867726478	0.0028598538353392876	0.0043228064796342145	0.011103108449466517	0.030732131256271788	0.05854088390066676	0	3.7126463094172167e-4	0.0092247801612519	0.007980112169482918	0.009486356523071853	0.019648913804168194	0.024753626470310257	0.02908118303629862	0.02907202781649574	0.026259644634304954	0	0	0	8.925582171097106e-5	5.7123559940255494e-5	3.966905738852523e-5	2.9144570288455454e-5	2.2313789783536545e-5	1.7630640772271857e-5
42	0.0017800852611367342	0.002796816692876856	0.0023802449007531215	0.0015690258487601415	0.0012186727548530714	0.001249328133503664	0.0016202189857761375	0.001271924267695183	0.0013565735970820973	0.0018458160193670638	0.1875941032225424	0.1901573988227933	0.20220361932053602	0.1698072755544838	0.13585105996900432	0.10593882015446504	0.09186445822568022	0.08872585493299015	0.08502803624998453	0.08301456481748046	0	5.950673814631608e-5	2.6447165563923576e-5	1.4876430244797772e-5	4.4692135035512454e-5	6.059179219626251e-4	8.647047807432479e-4	0.0013691598954067273	0.0016821623230694536	0.005121714983918312	0.002313084046720938	0.017435474276870613	0.008965589126170091	0.007858080488954998	0.010395980530507947	0.013763792871434895	0.019762560787976495	0.021973195432104475	0.022951331699259146	0.02433682691990155	0	3.344045324065527e-4	1.5868299338354144e-4	8.925858146878663e-5	5.7125285383737725e-5	3.967026490662058e-5	2.9145425826386657e-5	0.0030796872877710685	0.0040538873195429355
43	0.009573651414361268	0.0075676535482314105	0.021740306925983655	0.012833076092618512	0.009061669485442615	0.006578141223663251	0.005168718521535403	0.004188304645535621	0.003548761727864404	0.003013578893090352	0.472962091699575	0.5594973076403439	0.55614167567637	0.5801571576518801	0.5847541322233218	0.6044988228914375	0.5996142539729907	0.599212249238149	0.5960647439624306	0.5942651158866923	0.016778095801721675	0.014993285464221785	0.02245197194219783	0.032268705030729344	0.02540047964966534	0.021956968198652733	0.02376047937996749	0.0233913541857761	0.025087722552903723	0.02713708859132375	0.040491901916014685	0.012837273589731364	0.010939091551867735	0.011140202487837566	0.016662939430388456	0.014255191537936212	0.012452003532443226	0.01337415577072493	0.012778042593751777	0.011560280415090305	0.02949751667979051	0.08866990937043907	0.09207395300551956	0.1081032801093279	0.11218215859263246	0.11517238530892773	0.11284885901277078	0.12137826343368001	0.129782615215714
44	0	0.0021243649389846415	0.0029842868666795437	0.0036491367426105107	0.0040032896701190255	0.0037459907774033446	0.0043436452198958656	0.006560393503346342	0.006627968752207381	0.006221626915015769	0.22329493267489464	0.1609750837393936	0.13436727602871806	0.0868320712692807	0.06445447332594083	0.06528061324021514	0.07587151872191657	0.09167368278466725	0.10509977024478485	0.10644262095772243	0	0	0	0	4.33964869779677e-4	0.0039745119143561655	0.006692665971798775	0.008866975884220413	0.01472978345243037	0.01993032789974936	0.025113510016027126	0.030991419108779988	0.04409210769585126	0.038907412124181154	0.040901979119265845	0.07943717490447494	0.11045845990275713	0.12890484621810974	0.13461762490734233	0.14192997683697753	0.5262439619364939	0.6218391036997322	0.6024347971587664	0.6567446253826396	0.652689299372995	0.5901667328947603	0.5285640635072978	0.46575004400233844	0.4148895623725543
45	0.07247150471988405	0.07146050328181862	0.039733045003353805	0.025729475401939535	0.018836062371982005	0.013670080350203615	0.010534734794868054	0.00815076786298864	0.006579371574806499	0.005802259350506031	0.3674362407661922	0.334777938098268	0.24636921478176835	0.2325365198499884	0.23045030445137635	0.23748059811305056	0.25349806326975777	0.25436458255398225	0.25187444370159057	0.245372084660666	0.09381273434750378	0.10691205778025835	0.11810883175130858	0.15981403384598744	0.18251719728652854	0.18463376561018702	0.19079976699372556	0.2060045579665889	0.2148794624733642	0.2174274216237289	0.2014203891913574	0.16591646999348472	0.15828042289610625	0.17872448402809532	0.1771475930050952	0.1674329664498701	0.1510997059976969	0.14921386342771795	0.1442797580881593	0.1443926454619824	0.0914493514460482	0.18064637584349516	0.2782148736282599	0.24600192429626783	0.23140003278613377	0.24760434038663376	0.24798272145647052	0.22974332089151672	0.2241067723036091
46	0.011021416788397671	0.09242063890183955	0.19257450439254753	0.24671367175224526	0.25849988676788715	0.2586885054046178	0.24347846244981083	0.23293521750713883	0.2277333869248698	0.2237926911740498	0.8074339796171777	0.49212414501289486	0.3004753194281899	0.18365757400055174	0.12852041207122308	0.09540801134038988	0.07742849462963378	0.06244687811271574	0.05112844727887926	0.04389852961480069	0	0	0	0	0	0	0	0	0	0	0	0	0.0020850895741849253	0.002899089553097599	0.004380662644295406	0.005049417360090768	0.00466141582858039	0.004175983390606982	0.0032995398129899408	0.0027807017770804738	0	0	0	0	0	0	0	0	0
47	0	0	0	1.574492480872232e-5	5.032833747394819e-4	7.401104693771268e-4	6.169401979906257e-4	7.013384025016207e-4	9.66882092963355e-4	8.366393833526746e-4	0.06146991118092811	0.05446339304414491	0.05321478967355122	0.07497578831905641	0.0862520061094239	0.09640703123057623	0.09501657280808654	0.09300594658093626	0.09786016171967743	0.10306247673353573	0.08759200529555311	0.08550753201898416	0.07581367957536798	0.06524060869261862	0.059899375728661344	0.05611423178371894	0.05539262084280845	0.055404591527532625	0.05212995370501315	0.05101008734903215	0.005744094371498859	0.007563879898677352	0.008228974627346529	0.009038883481073214	0.00944233269947395	0.008889283809615596	0.010711009263558684	0.01188643174070987	0.012194744903863871	0.011826817623461664	0.5693322267998459	0.5311757813580554	0.5381530526053497	0.5489647094490234	0.5290747113816453	0.5234657005037198	0.5138060026708673	0.5139620677107765	0.5186986905684952
48	0.02601603056129863	0.08413552185962246	0.1537094223379997	0.18859857298060537	0.18536663197374545	0.1917502424264379	0.19336549740428502	0.19617638543042823	0.19977425066576363	0.19158610268127504	0.06671354411648253	0.04335526963862221	0.031621395542211994	0.030329886432344178	0.02885805336573426	0.02833572908682901	0.027759141505362482	0.02784414946787842	0.03224033252497908	0.04784500040708847	5.295180050433015e-4	2.432861954403874e-4	1.0812618070874171e-4	6.0820649445279887e-5	6.811886937330985e-5	4.730465872444856e-5	3.475439275080611e-5	6.071576719306033e-5	1.0512103388497906e-4	9.731198165985891e-5	7.298761691137397e-4	0.008597781850038866	0.024808174084847052	0.02813426098736958	0.0337842115572878	0.03620343462563742	0.04415163008615936	0.04573970818180668	0.041952149776967325	0.03795501198397055	0.3036351649567848	0.2017980280938312	0.14678245637877155	0.14491396263227	0.16928771666427583	0.18504604598378546	0.18552237526745796	0.1903932868664672	0.20193763565398282
49	0.0036994215416638414	0.013879069008962837	0.00825436094715153	0.005066475989822272	0.004004277062757674	0.0038146613226816006	0.003089276316354058	0.002513792736555688	0.002139988572250657	0.0018559206268228665	0.06437891311398214	0.09889460789534384	0.0667134369676884	0.07677098200139915	0.06931611299733319	0.06730312979803704	0.07594228826354144	0.09012642568269294	0.0887843833426303	0.08191059903412244	0	0	0	0	0	0	0	0	0	0	0.19306711179435684	0.19897034980301842	0.24689690385629004	0.2917212001601848	0.29409211193110907	0.32383380422922264	0.3602703181279296	0.37229524795076285	0.38672677771398883	0.40509148419406743	0.7036990550808871	0.6680788970952165	0.6655201428190725	0.6107940416387203	0.6140587752032234	0.5872420202983414	0.5435401389510617	0.5189764061227964	0.5045187225531562
50	0	0	0	0	2.4018476029014625e-4	2.068254870118825e-4	2.3501304999055885e-4	2.702065888316674e-4	4.536795821175572e-4	3.6988205726158494e-4	0.9754831684623195	0.9835762345434084	0.9882599425812324	0.9919928151562244	0.9913715461572756	0.9922710846090755	0.9923443143786448	0.9922385953613654	0.9913338769270961	0.9915684127617768	0	0	0	0	1.4411085617408776e-4	1.000768485541367e-4	7.3525676117609e-5	5.6293039339930705e-5	4.4478390403682076e-5	3.602747310989464e-5	0	9.007097592903212e-4	0.0014654009643472827	0.0011560105632179777	0.001796582006970294	0.0016012295768661872	0.0018068862821906217	0.001872431584089073	0.001859196718873911	0.0016945816319339513	0.0069185541587622156	0.005424274328170601	0.003282552581542103	0.002166850171152789	0.0021143417353290538	0.002382535420401777	0.002431460470011106	0.0025556156832260463	0.0030926260910331166
51	3.563648998391904e-6	5.679518786623151e-5	4.291154272984922e-4	6.389361509851505e-4	4.8735225397566605e-4	6.562872316794897e-4	5.640944039420647e-4	7.184841950389963e-4	6.086055069917041e-4	5.566592604603014e-4	0.8743270271594599	0.91891540345631	0.7999675713462553	0.6954406574199197	0.5594660264235006	0.4456745870537793	0.3543221020136349	0.29092982016486013	0.2525465276352928	0.22789343615309643	0.0010102944910441048	3.9756631506362056e-4	6.815362668858405e-4	7.241276377831705e-4	0.007108230045373362	0.008011975311721589	0.013977290627633117	0.025438043241876943	0.04094043656487807	0.05290630941075224	0.09920931537848181	0.06905537575362204	0.18545943117013294	0.2770301312266277	0.38119641343521427	0.4767950742624141	0.5527009551314954	0.5926763944819139	0.5979084141924804	0.5905972033404544	0	5.679518786623151e-5	0.0034076813344292027	0.01395926544002433	0.02092125968370282	0.026516775810301915	0.021783651014759035	0.022425462606589917	0.027729160155746252
52	0.001489334223636449	0.0065345528967225555	0.004359676130203294	0.002656666624688166	0.0017002602083205252	0.0013529213591371954	0.0014995713267502476	0.0015885921660583771	0.0014820400256642693	0.001337330906955996	0.13200667177766603	0.09303666429598881	0.06835776780511474	0.058201606708011666	0.05854526015006982	0.06549637366294768	0.06299879947564807	0.06430381583682154	0.06235355215323949	0.060256486357141134	0	0	0	0	0	0	0	0	0	0	0.26892466588444564	0.28338499823458524	0.3283951486696373	0.345796559213155	0.3101009744275147	0.2653643125814663	0.23477482859985874	0.21432267381268622	0.2086678547485892	0.2040483130951079	0.5957666636440326	0.612407682095307	0.5844437922343625	0.5773219930323322	0.6178822165531416	0.655428575964405	0.688551239182328	0.7084947757575231	0.7172056864067758
53	0.003356691223897886	8.391343292815761e-4	4.475328653901095e-4	0.00033564723344138933	2.3271506241396894e-4	1.616074515514023e-4	1.55694443690805e-4	3.4816324384981753e-4	5.302825642640036e-4	4.743776487291954e-4	0.06668889834710381	0.05084561705331564	0.0375134917996184	0.03666414035451038	0.046692118604231884	0.051169574820788766	0.04966009847073635	0.04725172881224491	0.04832785275016603	0.048763249382646576	0.003228566539273287	0.0026023036376308646	0.006955772247697257	0.016358031174498223	0.027390176742702343	0.047642851724602586	0.06379448204493317	0.07538907204794987	0.08324045254404387	0.09408386487878302	0.7220607012632567	0.7035583025047447	0.6865356958648546	0.7015728637767477	0.6464819870819626	0.5999794614722961	0.5538130158441749	0.506042653966704	0.4696892256439141	0.44588807681527254	0.02894213766383066	0.08502898797767312	0.09303779263920568	0.09345060657542803	0.1235701888284414	0.15205328239115457	0.18194559422958503	0.21055948556793222	0.2288705787383808
54	0.002202129588849452	0.029116271505273815	0.016827444598378555	0.01214679126851554	0.009229181023835728	0.009066408969692647	0.008191025873767289	0.008157562006608832	0.007295609219480725	0.007772610508560116	0.8733962595461598	0.8376428437611467	0.8270981133624344	0.8092311991563679	0.7996396769542934	0.8048666103394302	0.7999953435603605	0.7795739882538483	0.7623188172664641	0.7338830500195546	0	0	0	1.223350523207229e-4	7.82943859701373e-5	5.437094851478959e-5	1.3892951742347485e-4	4.0140908004879624e-4	6.659638121322258e-4	8.851701582394092e-4	0	0.0029972632431899517	0.001522401855453914	9.32804773945512e-4	5.969946930222969e-4	4.417639566826654e-4	3.245605005347562e-4	2.87950110195975e-4	3.8824691674722677e-4	4.844424832205059e-4	0	0	0	0	0	0	0	0	1.5102966159772824e-4
55	0.007409870553553629	0.045498437700229974	0.08730490685506853	0.09363704973078031	0.1284633029909188	0.17267137670501398	0.2186168494463759	0.237332645606839	0.25135949005690317	0.26301467659374633	0.0342052658959207	0.02199033989488122	0.020110747260827736	0.016099535161018	0.019324515075938055	0.024085876885044214	0.026789229810736635	0.03072972097191603	0.031050515300603057	0.030125647316321166	0	0	0	0	0	0	0	0	0	0	0.01657383287631032	0.01731058633760634	0.01064460571576296	0.009567779897533213	0.00755160295684477	0.009369263221857323	0.01611453338724215	0.018472923545662174	0.021005626957339884	0.023679380192192994	0.003997919100258587	0.09637095794533884	0.09412320921243086	0.09584244756046785	0.08408894650466425	0.08223879923531029	0.07956368451943846	0.06605246962325043	0.05759089469595627
56	0	0	3.3020553496402566e-5	0.0037689859972398934	0.008094982339696898	0.007447539676007505	0.005771513394692562	0.005779143502695158	0.005392534371642937	0.004730028613600774	0.024876851639329792	0.018090499330835175	0.02523892767986585	0.029101385196143404	0.03421614578940161	0.03775436190950711	0.0373292761673793	0.038408630272633026	0.040041130927847404	0.042498071046929584	0.012255983803857177	0.01736076884560854	0.0817706601593291	0.09956077741251668	0.11184905707751897	0.12124358110815067	0.1298963116806587	0.1260584191447163	0.12158000719467947	0.11900713348516095	0	0.005990606681643794	0.0066134828695798235	0.007040888079125898	0.01229818547888786	0.017740297785525737	0.02245580105741989	0.02326173187647267	0.022064095126791985	0.02051493535725641	0.8184270359450007	0.8572663354435688	0.8076317364789825	0.7649974949643359	0.7204285551192516	0.69534500708478	0.6938434935289378	0.7012650664309488	0.7115343443865062
57	0	0	0	0	0	1.0617390254371274e-4	1.0783859111821757e-4	1.7263345327556362e-4	1.4826252541873773e-4	1.945500864652923e-4	0.9819854357546478	0.9930344373836424	0.9951078924062859	0.9952454017887155	0.9937381505478954	0.9915492847193959	0.9913944612062009	0.9902275631222153	0.9896237163386943	0.9895960491233742	0	0	0	0	0	0	0	0	1.1861002033499019e-5	4.563520546716733e-5	0.003843107039008478	9.60767257428638e-4	5.070653194323132e-4	8.441891704304902e-4	0.0012802428648595165	0.00171395761651886	0.0017437173400206335	0.002113354304348773	0.0022243565048822487	0.0022154502947228953	0.012249903686839522	0.005524411730214669	0.003931352251631664	0.0035351157380997863	0.004280261062543561	0.005956047196366648	0.005598937361214281	0.00524333273929568	0.005277378428304897
58	0	0	0	1.7053124919909463e-4	1.7033369000737963e-4	1.1828699403833544e-4	1.4001292890177536e-4	1.0719729137450139e-4	9.930225789625622e-5	1.1796175265280598e-4	0.4390447110910709	0.23143857468070533	0.2197872339767552	0.21087600876394938	0.24313341848286044	0.2386702191592561	0.21009811867495834	0.18467301390598906	0.16519633848866314	0.14988174832955187	0.46145174892909924	0.670540687540517	0.7211488099392109	0.7409550306602545	0.6933206853455804	0.7007444194824815	0.7356346876947722	0.7586816469771555	0.769041903754625	0.7715121393219677	0.02324390372887772	0.03861179114707219	0.02045822388891906	0.012879487114366574	0.012152770690848953	0.010905210420965624	0.008729914984414631	0.009357098632177048	0.011767180118134879	0.016195596635747538	0	0	0	0	0	0	0	0	0
59	0	6.061793206797955e-5	0.002640110536205826	0.0020889051088557272	0.003319186724135491	0.0038312538877434523	0.010449776477486376	0.017578332213886588	0.023618686613367496	0.028723442319393347	0.9309991679543563	0.811096219437865	0.7291467822853854	0.537400107695984	0.36404543629606306	0.2742659307778485	0.22534064731722525	0.18290039747849546	0.1511901856965479	0.12847792414498108	0	0	0	0	0	0	0	0	0	0	0	0.0030915145354669573	0.0032983156920969097	0.018860168573156578	0.037147210185315215	0.06991592635508859	0.07604583729001634	0.06758969258391506	0.06573344907342603	0.06702937785064568	0.03526256983240223	0.12075329785322185	0.19372256113859557	0.33566898478676854	0.4523452964375404	0.49480822904366506	0.5044778823941074	0.5348404118722102	0.5536232045339179
60	0.0027529850995294896	0.003441589525123457	0.012123024903806375	0.019036599937963406	0.017451941897049673	0.013145333209750674	0.010311509346442036	0.008227004874807799	0.006894462940865333	0.005889553498878599	0.40137835731685534	0.36358883175124573	0.3195813649888131	0.2959611376337239	0.2801964484825207	0.275129707272658	0.2832921082589812	0.2938339686195748	0.3023481074121177	0.3104213893705238	0.049733338306045566	0.06692391282745952	0.05634330530961776	0.05153000203210656	0.05427916260827331	0.061661687012371	0.079088372406024815	0.09455835073050962	0.10700570155445215	0.11106904446853566	0.010893184178138254	0.010283303641332741	0.008619969585301496	0.006395400581686665	0.006174816349686713	0.007519777769296616	0.007570545949501251	0.0076934355826866144	0.008736323921725	0.009838304682420008	0.04626879734300132	0.04540680167223909	0.03890850357546087	0.038012782581957894	0.033086615993212824	0.03243971256126883	0.04252919536399169	0.048688228574484876	0.05312800868391052
61	0.02385650949016778	0.03022552621569883	0.017526153810172345	0.017539125139837516	0.013138813160576308	0.009766097442706402	0.008723770131994822	0.007260941251755738	0.00654924291899892	0.00558712622197273	0.7807930055236366	0.8314472332461054	0.8709919382490678	0.8840450383698646	0.8997744751755429	0.8934518210410006	0.8775178093950299	0.8752736678415046	0.8695113049994797	0.8587833895622692	0	0	0	0	4.79240251971369e-5	0.0013748640490670264	0.003990393752218566	0.004272119597148721	0.007663357027573815	0.009743522568455993	0.012269840643365528	0.017312841244100145	0.012548587470812018	0.018850696521223113	0.01781958089218373	0.0153732520188813	0.014501748290303838	0.014124998796031815	0.013876170803869246	0.013724471102981417	0.15846484625345586	0.07539443418994254	0.043666912658030646	0.031058318059466357	0.026558855777250635	0.027817870293510967	0.035089019647626465	0.03430406351595827	0.03209972539377262
62	0	0	0	0	0	0	8.920911050859212e-5	6.830064730710866e-5	5.396593733524738e-5	6.556852544690665e-5	0.12756485961369957	0.04723134442251094	0.03140094164624923	0.02176520355430626	0.01778633804719981	0.015208607258830463	0.01258859106046192	0.011078603078258106	0.009798579957490599	0.009074655351688289	0	0.0018821110405038385	0.002207241326109826	0.010227386224450125	0.033558656890324626	0.03830732699444722	0.050741733911030006	0.059547777991707164	0.06925025475978684	0.08125515471224518	0.05142672101794354	0.06404820299466364	0.08559914448896527	0.10801372428972374	0.09754568884656578	0.08786775568549687	0.08845907373655797	0.09225264269563943	0.09525482921362184	0.0999850301866159	0	0	0	0	0	3.3728830099787864e-5	2.4780308474608924e-5	1.8972402029752405e-5	1.4990538148679828e-5
63	4.565065611629281e-4	2.844164617831324e-4	2.282465384846041e-4	1.5691884560091858e-4	1.095574676715067e-4	8.242157009535591e-5	1.0247686210368195e-4	2.532078235553343e-4	2.1978991244747857e-4	6.208217214564663e-4	0.9974059685995094	0.9597339240364133	0.9455032796392053	0.9138005901043674	0.8684282839143824	0.8040812675189348	0.732303474358362	0.6630076725956411	0.6255237152155251	0.6021559681209477	0	0.010754567390477848	0.01324207847762443	0.0233418041538684	0.055227024375856276	0.09342951155659807	0.12598211331219192	0.15059500691793698	0.17383643866791237	0.1876484045638094	0.0021375248393275927	0.028486848479871218	0.03809340246170108	0.056146569921862795	0.06130760704400093	0.07409326203291516	0.09885372962347601	0.1198508919894163	0.1237720979059856	0.11931950026894673	0	1.7118693411809305e-4	1.7752508548802542e-4	9.985744720058455e-5	6.39085228083789e-5	5.072096621252671e-5	3.7264313492247984e-5	2.8530458992150344e-5	2.2542555122818314e-5
64	0	0.002750671696205899	0.00329504118775291	0.003881411129481857	0.00405887691203994	0.0038978722476902252	0.0031826689153152212	0.002887697003404937	0.002771236504540968	0.0025467094757417167	0.9904050800739682	0.9494478028927317	0.9387470608240988	0.8970063764314025	0.8717667222635866	0.8518196933124821	0.8280619238815518	0.8052279289818637	0.7844425844324636	0.7657872262790376	0	2.357449173985172e-7	1.6030439814499514e-4	9.017080472080113e-5	6.732734214284262e-5	4.6754979182640196e-5	7.505159941789982e-5	2.570436797304115e-4	9.047816524655682e-4	0.0020912630207238145	0	6.721087595031725e-4	0.0020572397761941044	0.001667216924671074	0.0021329377427650458	0.003991827491571532	0.005016699077090484	0.00486561909359232	0.005011555084166601	0.004864554750453631	0	0	6.457228795866699e-4	6.161671655921411e-4	6.155642710202753e-4	5.589380956741508e-4	9.677807524938927e-4	0.0011681151562757354	0.001306165661875642
65	0	6.295889006686482e-5	2.7981429548192092e-5	3.1478887387983766e-5	1.2779167026636247e-4	3.0779213650345327e-4	3.957319637574417e-4	4.328314422585575e-4	0.0010007686300054998	0.002540755034082313	1	0.9996222466595989	0.999388249138309	0.9923290889300171	0.9905729645206475	0.9791657368207701	0.9765187546819969	0.9722910723399754	0.9618224135377199	0.9513152622964791	0	0	0	0.0015977695665202898	0.0037384297678509266	0.008321634991829105	0.008469268656897806	0.012662642008061378	0.017874466820313017	0.019099959934532427	0	0	2.7981429548192092e-5	1.1017610585794318e-4	8.058578279548051e-5	3.5667676994811937e-4	3.882748297319641e-4	4.997235742439709e-4	6.963183362800351e-4	0.00094899953357356875	0	0	0	0	0	4.197165497774363e-5	8.223001844310478e-5	1.3788883308458005e-4	0.0026179847911892962
66	0.0013462905735021858	0.005952889002300995	0.007175576564137157	0.007562733556503055	0.00953667421377379	0.009524523222067042	0.008080410085170922	0.008821920644536893	0.015491749389595036	0.022707158666264486	0.2804208873902729	0.5066904832088978	0.48357230575891025	0.44554311045196404	0.4113257500445848	0.4034421862493859	0.37495853470700474	0.33824284341506067	0.3029708471892868	0.26357072790890634	0	0	0	0	8.975014299309547e-6	1.2465277785415816e-5	9.158144070858609e-6	7.011693786683793e-6	1.1080200249200226e-5	8.974956334637697e-6	0.005987913302406781	0.004211084371274081	0.006654571475025145	0.00698799022358896	0.007115532121030637	0.006434698601437384	0.005444516650125443	0.005170271765689544	0.008378564991968273	0.012334669645671727	0.6356066578908467	0.43236769280180204	0.4419077370282295	0.4932194200223287	0.5316606300016566	0.5460328410208535	0.5799131660693492	0.6199700325706924	0.6459427380899849
67	0	0.0010575529602693382	0.0011687928557380435	9.114556171799683e-4	0.004798272127019093	0.006598538429089664	0.0075339082985896024	0.007272384703758605	0.006150381397028038	0.005716118489430058	0.9268149301030406	0.8587297223243757	0.7886204785842149	0.6114854658132949	0.5336840765879984	0.505493925121614	0.452447429607363	0.4017947540372583	0.3800399463440625	0.3550489365856746	0	0.008460892455630002	0.007658822490157971	0.0074270009307335905	0.007466103929411733	0.0068977652987354515	0.006378323301789718	0.007377753559721928	0.012737683166212366	0.015129336222051112	0	0.018124188875396026	0.07080509618686012	0.12400196928321339	0.1569245741997564	0.1721667291075971	0.1750493439213392	0.17359798079696914	0.17159881235068064	0.17354216548305765	0.0731850698969594	0.10199362327441554	0.09566673694702138	0.1723660719831376	0.16908068443648652	0.15391771828808481	0.16376206601155635	0.1790330537545378	0.17974603640222991
68	4.559062656717779e-4	1.139727202941837e-4	7.598088340837728e-5	4.2738936774810334e-5	1.458817684045404e-4	3.7103520834360677e-4	2.930649290321338e-4	2.6355467121114807e-4	4.2361001322873624e-4	4.739964833781939e-4	0.47250929914691886	0.3710482473342116	0.395912446979745	0.36354644680491244	0.3532984332655625	0.33932094721814965	0.3188475829595396	0.30828566722936357	0.2995503041911877	0.28872325654489595	0.25686563548416796	0.3169002548742893	0.3155171239060491	0.3187040280581959	0.3492586524514896	0.3691511549715465	0.39098847507800655	0.41427058179016274	0.43711692212419984	0.44152295542970665	0.14921812075437296	0.1465684713464759	0.13468103225145164	0.14058931351155457	0.12624526000457523	0.1213522258114865	0.11077162928630947	0.0944911794243329	0.08277653729790929	0.07346618333154586	0	0	0	0	0	0	7.401508475331941e-4	0.009207150451922934	0.01107870514251256
69	0	0	3.988939427042299e-4	2.8110186534434595e-4	2.9151873451811197e-4	4.3877911575136475e-4	3.2236773527644265e-4	2.9168750445633695e-4	2.3342355297529865e-4	2.465129053095922e-4	0.9992819706105408	0.9995311775164187	0.9450516033190063	0.8268868302778853	0.7222577688616469	0.6564320416793751	0.6390137018354733	0.6783018695541216	0.7162851252767234	0.7353260060668926	0	0	0.0011843760803377618	0.005359472208956766	0.0056788525251960965	0.01064178836877646	0.013165781793091705	0.013025203589519046	0.011685476217361187	0.01172700324608644	2.3934312981971367e-4	1.7950410407389838e-4	0.0029850824094028437	0.03991711014611725	0.0938025069259633	0.12286936304732646	0.12484208673787565	0.11958571751327855	0.10308477712859364	0.08575179246746283	4.7868625963942734e-4	1.1966940271593225e-4	4.7867273124507586e-4	6.58172564516603e-4	4.690955039026155e-4	3.722974315466125e-4	5.812387954226769e-4	0.00046744792380823224	4.4614083197855173e-4
70	0.005160252812088309	0.0023150202621242924	0.001357994722178779	0.0011474224342974129	0.001065749313992722	0.0014267941135081424	0.002159796044761392	0.003489424340931072	0.003834821548029546	0.004479765296255648	0.8963909894194668	0.8833633735057673	0.8826487016480904	0.8516943010932655	0.8127641681640274	0.7826695447392998	0.7542480476217213	0.716882423718203	0.69036190693783706	0.6678288175638495	0	0	0	0	0	0	0	0	0	0	0	5.505099473189567e-4	2.4466932700583277e-4	3.211271629383634e-4	4.697602219478885e-4	3.330181276998588e-4	5.142977617013415e-4	7.724359403930836e-4	9.212711578020639e-4	7.780358661581424e-4	0	0	0	0	0	0	0	6.881222277781721e-5	5.437010111618738e-5
71	9.122267903121515e-4	3.990827134136728e-4	6.081198910352497e-4	5.130979428517321e-4	5.929124798221952e-4	4.6875443649245627e-4	4.793544510885074e-4	6.21149204697622e-4	7.348014590305213e-4	6.339200395086197e-4	0.05718141597273336	0.06681449495244206	0.057370348491450306	0.05862026621734636	0.08314128215472581	0.09746462972038768	0.11670015060471833	0.1436393527763061	0.16608664770414097	0.18080656707035167	0	0	0	0	0	0	0	0	0	0	2.2805669757803787e-4	0.033343863751149436	0.06228608364331384	0.07199585765634631	0.058272762062129176	0.04836219261713506	0.03838440120571374	0.03302757900792075	0.028377181124071685	0.024683810403339165	0.822807995041779	0.8105875190626274	0.7889971039780679	0.7713901058507642	0.7522844569075503	0.7394537145236791	0.7112854985103787	0.664030018499356	0.6165533727685063
72	0.0012586141029931324	0.015880987235588336	0.017086644287212335	0.012047027282871943	0.010239526788443597	0.00790785176292408	0.011986328344467246	0.015949606692299962	0.014343771672169048	0.014702512027127704	0.488039217428301	0.5222089016248935	0.5222558288161486	0.4918500323027546	0.466252421244265	0.4593674804392369	0.45381287725263747	0.4477420477454994	0.4364000421206828	0.4225658072503646	0.1846984113822149	0.20276817257966284	0.27376184647059665	0.32491172883651337	0.34933616310971766	0.3609822939029929	0.37227802062682086	0.3740283136384643	0.38066848340646264	0.3860514279702638	0.0874465335793307	0.08601738708120321	0.06966479844616814	0.07345816657560698	0.07424451532748598	0.06730150662803035	0.05699049286186042	0.05255799688023919	0.053071743145630956	0.05189458663220701	0.02731439390574115	0.03528820365411021	0.01730468438531283	0.012342539494991226	0.019960513058589896	0.022082567399146612	0.019177710369972626	0.021947337433233745	0.01984912182386212
73	0	5.051130870068848e-4	9.229170124956212e-4	0.002041886908187057	0.0023526655937112376	0.0019393479653169602	0.0015256166148354068	0.0011680490127478904	9.229022070910382e-4	7.677542848233702e-4	0.011471453863714195	0.010629604204829852	0.023827888057747305	0.03402159943295956	0.039654793071070574	0.040254339353736526	0.03892843951671683	0.03955822918625108	0.03832981382786065	0.0339868561804572	0.8362073595143076	0.82907919534935	0.8490860969570541	0.7793580254739012	0.7011371674821824	0.6469011638044135	0.6318108320917656	0.6279526267986908	0.6215526331134137	0.6039818725122926	0	4.24779197352195e-5	6.734799820913992e-4	9.961833056514866e-4	0.0026310344235014986	0.0025562809514971035	0.001933363998380005	0.001595295109856169	0.001408791226348083	0.0013087741171111838	0	0	0	0	0	0	0	0	0
74	0.008060089421015347	0.00318874214982772	0.0018603870480781558	0.0015252714789714848	0.0013302719876094986	0.0012162224290337533	0.0011753733743952235	0.0018629008423230395	0.0025638814983562543	0.002134163724998227	0.5890499134408326	0.5472478743869225	0.545309103646859	0.5073580128240087	0.48202687888767715	0.44653773935721336	0.40600411808643105	0.37160151916044487	0.3341978875187168	0.30187201699929994	0	4.785224353132669e-4	2.126752355326107e-4	4.0163723027588234e-4	9.549284935177339e-4	0.005047955104360302	0.007451422572683468	0.008080692131046797	0.008658121483850062	0.010667018676390833	0.007064541705567469	0.017696885593026523	0.06507142864589469	0.1307972191151878	0.1717270233091651	0.15805043076140698	0.14594777568492315	0.13247973651309705	0.12496806007614283	0.11831645688589115	0.3105808612754457	0.33066369419789204	0.2614111210382722	0.2379579494205669	0.22051574770687118	0.2160174708599204	0.23515059745417902	0.26705388955739917	0.3016966990274756
75	0	0.0027077183679354343	0.0012720038194648621	8.856313875145349e-4	0.0011175821271950884	0.0016511416187403923	0.0017767727943794475	0.00455982591067793	0.004692056212201337	0.004293399132151521	0.061435318292883005	0.03282587806050957	0.027353741863995928	0.048398597904086675	0.05579018188112123	0.06215851525508566	0.07191582280104655	0.08152001193675801	0.09457268156730285	0.10447799296890299	0.013173776776232292	0.0108364853232815	0.012258337260781023	0.011842844432395971	0.008654579199697655	0.008656274810591152	0.009062575498263873	0.011945364430147353	0.013774309044662413	0.014589080792899663	0.3583693803368992	0.3532280665099377	0.32748812724489257	0.3226634167435539	0.3586727577804945	0.39480741021806526	0.40403608609106695	0.3951735854146543	0.3840861298645775	0.3720084935922508	0.18808074528798752	0.07343496252578215	0.15011362178913762	0.18428795058378672	0.2028460253486221	0.20116933921384358	0.18688824382263855	0.1605355952415977	0.14514878136060658
76	0.0017118968680439202	0.0037725480775109375	0.004274867661102455	0.0038020584808416908	0.003909407527568742	0.0033950332394708372	0.0044163439720776	0.0042834094073625015	0.004076520401574821	0.004014258487182651	0.8488524536708919	0.8510902028592725	0.8464889034375187	0.8140335894751436	0.7906122970052619	0.780986870838573	0.7652581227911626	0.7485948045713375	0.7103115075346926	0.6615629043802874	0	0	0	0	0	0	0	3.821020922546992e-6	2.4318350652265172e-5	2.1499818681889555e-4	0	0	1.3586061787490976e-4	8.864856609595732e-4	8.985887112860753e-4	9.233341737935965e-4	7.685720834891221e-4	6.151843685300657e-4	4.8607102533045114e-4	0.0028296442749077538	0	0	0	0	1.7607351909511572e-4	1.2227298282544092e-4	8.983310066755972e-5	1.5284083690187967e-4	1.2076298765973941e-4
77	0	0	0	0	2.875994558392726e-5	5.3259081123684145e-5	5.3802382181510334e-5	2.733676992926525e-4	8.901300010534579e-4	0.0016644842470103299	0.9329124441461816	0.9614805684032245	0.9585892532084429	0.9679849070941228	0.9614814853244952	0.9643582657976422	0.9671558610703954	0.9674983060821546	0.9655632913887099	0.9597068758080219	0.003574456406294351	0.003292172754127727	0.0024233086261328226	0.0017625503660295193	0.0024189557891589955	0.0034686020877507605	0.004103692784523206	0.004462494561098871	0.004651037745682249	0.004265981610832097	0.01582047074171615	0.0064111721930179884	0.008013679553697669	0.0056027425882862695	0.004726217724292047	0.003675633711922729	0.0034824814648395782	0.003286213102831765	0.0031029815340318572	0.004606220653548436	0.004793512403918273	0.0016776899196682587	0.0013847477863616127	8.088758053733205e-4	0.0011806239622452962	0.0015288228095695195	0.0015847247115281225	0.0016100278115471368	0.002599018550277199
78	0.017231735988727393	0.015628668143593386	0.020406211940048886	0.019179620726184506	0.013461024680357227	0.010864950361781152	0.00890966000207016	0.007729807816507142	0.006792709631974915	0.005863981785584204	0.0458695251141194	0.035493340705701454	0.026452739237132344	0.026339345233663686	0.030900616248486317	0.034778710850605514	0.038198626352990955	0.0406275466967061	0.04484358542750127	0.051964708195702106	0.08229647888153169	0.1215638578647329	0.1048488111966945	0.1000389176788677	0.10615408170670503	0.10897455867697625	0.10617888841993108	0.10411640859373486	0.10621818724336775	0.10905019953906621	0.0023677569011331476	0.015864901190560585	0.011381666375388167	0.010613622512252077	0.01365742540550136	0.020630748000860955	0.0268591409971337	0.027443316774095398	0.02747282152982656	0.028285163069416343	0.5179647299403007	0.5851904693334917	0.6510328430224046	0.6864316266179261	0.6966022870793797	0.7011963939548482	0.696667039594593	0.7059537749274916	0.702574265480769
79	0.0012224868546707624	0.003012272728253305	0.047994614650617516	0.09448815217308591	0.12953788820037748	0.1490101113596091	0.17047462082209283	0.19033429762560605	0.21085038581277774	0.22193429623010352	0.07867062464763612	0.04159199105067122	0.027415404089230665	0.02016239576265506	0.01590460046994263	0.013355078146888506	0.011495143717717003	0.012429271838065048	0.013693385882862136	0.016610743962566545	0	0	0	0	0	0	0	0	0	0	0.8950387168777973	0.9247737199998178	0.8902145947527786	0.8487841290959004	0.7938252348591456	0.7270040234083791	0.6822359490428473	0.6484449897616701	0.6257433358301023	0.6104868032657905	0	0	0	0	0	0	0	8.404169169004288e-5	4.164937884639329e-4
80	0	0	4.3011047141893594e-4	0.002034104896457213	0.004269179168831634	0.00389166045899344	0.004045305128569552	0.003294567621729445	0.0027403950824160727	0.0023248369252200003	0.9806310059285732	0.8778100585697689	0.7893050029934101	0.6915217166244697	0.6384904913395748	0.5698504126035676	0.5124526123182522	0.45994182903907777	0.40865819901640427	0.3672624510552422	1.96458215570028e-4	7.400472022867122e-4	0.0013274389843400103	0.0046341225882083085	0.017422504329132123	0.027848954908281875	0.030286348077892815	0.03105910966085457	0.03088251728080022	0.034405988114851085	0.013710104471121094	0.0874206709582707	0.10217013801039529	0.09412569682198667	0.10895089968904112	0.13112880402709653	0.14788530331788358	0.1542555264303419	0.1568231855659979	0.15888794831612166	0	0.0030171155170150574	0.0026059634444794357	0.0014658480836680303	0.002074761641008694	0.003800405678225175	0.003936000631553293	0.0030134975978453995	0.0023838437569007197
81	0.0078950257116078	0.002985552823339898	0.002525281744824267	0.001973696014928318	0.001397130602215077	9.835186612763033e-4	0.0010294620915059457	0.0012180104771475789	0.0018967940027924566	0.00210915523818239	0.802115848126538	0.7925013814837086	0.67873475097282	0.5712951655940338	0.480289556912207	0.4325853075394315	0.406817502034972	0.3801218374018606	0.3498733169639305	0.315229488184796	0	4.7847653072616785e-4	2.126553048273067e-4	0.0012559883731362027	0.004901065102871105	0.009028930641841829	0.009631467199068535	0.010491762531669883	0.012332728379830802	0.013962214396095293	0.0035886480507308183	0.008253720155026395	0.04319498333626777	0.1283584935598053	0.17424627843698348	0.1737162377706139	0.15253598091397824	0.13408404351450537	0.1178098956667165	0.11390235730295849	0.06418754415444415	0.11336445932621124	0.18273397373852912	0.17673286816027264	0.18386880437030556	0.19780626866232526	0.22533814310602918	0.2606164220706958	0.2847014528288925
82	0	0.0070142790762384305	0.00692551939627366	0.005568137450748272	0.006032580086167867	0.005503526488744337	0.004564377207363776	0.0038363943337697453	0.003304024027600138	0.002860489361348661	0.09970964095690264	0.09691912766965445	0.06958466787443457	0.060131974450764736	0.05643572383522923	0.05140096068285764	0.05295104746595629	0.057430362843311794	0.06673222379482395	0.07463568342405873	0	0	0	0	0	0	4.7253977715473955e-4	7.753204903111436e-4	7.109824231503261e-4	8.15795322148495e-4	0.03556148054921782	0.1043907954835818	0.18151173461598813	0.22729254601800516	0.25342328560564187	0.2715447986561119	0.2746835274144239	0.2827336524626543	0.2782219911778189	0.2847701896748448	0.8454704262085183	0.7635461630722701	0.698156330268852	0.6407223756992426	0.5995046546019916	0.5977873595219618	0.6007431552759878	0.5952181295362623	0.5946975848263639
83	0	0	0	0	2.7755289341816516e-4	3.6850727644400003e-4	2.784957313610739e-4	2.421346934712959e-4	1.9131617612254748e-4	1.5496596671633984e-4	4.6261860271040067e-4	2.396886813653048e-4	0.006740333975082731	0.01018297391296756	0.010026516641527271	0.009635056858611777	0.009325062587033387	0.009572136446166491	0.009852519919586064	0.009065667783044453	0.6810262876217775	0.464116654236265	0.3977721220875241	0.39118297975202393	0.42061896544680527	0.4504909491478603	0.4558215992441057	0.46369773109517254	0.4652862481361513	0.46750365038502434	0.1213103898695597	0.30285152431343465	0.3513809269309703	0.34510664696051324	0.3099905544940821	0.2888611784764943	0.27227691890315375	0.26060314341994356	0.25590972420650593	0.2596465067115545	0	0	0	0	0	0	0	0	0
84	4.559042279306596e-4	1.1397213448354309e-4	7.598077021061173e-5	4.273893199934233e-5	1.4588171624404348e-4	3.71010544128603e-4	2.9306482210773746e-4	2.63554693297339e-4	4.2365420211777204e-4	4.740233802132593e-4	0.4725545654785743	0.37109058818113433	0.39593350917832804	0.3635639486996498	0.35331682819967936	0.33933234688527436	0.3188556939694721	0.3082919921190023	0.29955364790877254	0.2887264520304654	0.2568600177355684	0.31688208889915886	0.3155005637971792	0.3186972324334749	0.3492474434229228	0.3691458325201492	0.39098187460204115	0.4142650716621552	0.43711263339699974	0.441519508538137	0.14918706018650957	0.1465670475719689	0.13468510241562237	0.1405855546544065	0.12624385616291608	0.12135101371641534	0.11077096862840044	0.09448998619263918	0.08277614915347067	0.07346493544115316	0	0	0	0	0	0	7.408255478241656e-4	0.009208450141695215	0.011078838791531187
85	0.006764151666329359	0.004248163271721825	0.018728473967260725	0.026731161146228696	0.02456616155626597	0.0198863437902504	0.023604394219059695	0.024562363267901465	0.02143759675448161	0.01900178316334838	0.6177964486484467	0.6069995839516342	0.5957419101740136	0.5127658644336371	0.43903313298201724	0.37773361604121636	0.3280229683124331	0.286818114314462	0.26052248326647687	0.24168314155432719	0.023039378464355817	0.014546956731461162	0.012324682187259413	0.02590423747420622	0.07840037082244164	0.1172314820878905	0.1336924544665323	0.14616106345674093	0.15917329965560084	0.17536849365553295	0.1656033308903137	0.1815704818842128	0.1585289671510271	0.16190432392420104	0.17508019593294608	0.18839208527081003	0.20428135348709023	0.21621017093023293	0.2149555590519626	0.2069966038702841	0.03471183829698605	0.028191329198392193	0.053336369295550155	0.07356716501486596	0.08662084199108327	0.092456202108848	0.09545232498147609	0.09771103223932301	0.10764366211065542
86	0	0.005514028222991951	0.007274431091521246	0.006626086782614704	0.006109787703852019	0.0065050238756995185	0.005495223953623743	0.004815553531210999	0.004141636597470744	0.003889754498216331	0.7499071349373804	0.6993716632328256	0.7396883096577058	0.6907518576404756	0.62339864706818	0.5765222985448623	0.5367422523624369	0.5000451296418036	0.4572782085404908	0.40779108087946303	0.004056121374870761	0.0013122512336565075	7.42278278671226e-4	6.859412051899256e-4	4.8671862573564496e-4	3.3799791244380436e-4	3.505761554902253e-4	6.815058347787878e-4	0.0011631517337945718	0.002396665344090009	0.04175231928739515	0.03975489673214356	0.034400751676311764	0.03864989227565291	0.050037406787114415	0.05908125539987727	0.0764217829844999	0.09511797856162206	0.11710814999767823	0.14090577099294016	0	8.350689668723229e-4	7.523624513646587e-4	0.0010009595574796211	0.0017838490255335472	0.0015846527272221178	0.001426650188314389	0.0012973127352311309	0.0014358132497902906
87	0	0.003820789316500973	0.004399667600849805	0.0030102778513699147	0.002630220467482713	0.0036123357751726634	0.002991353290526612	0.0024136511244884067	0.002217819418378398	0.003645633203465863	0.9991772447324592	0.9482311425431382	0.884793586423779	0.8657126628495616	0.8420624746737941	0.8081949061598359	0.7812452795355389	0.741815366387181	0.6917293564347242	0.6414106377817222	0	0	0	0	0	0	0	0	0	2.315575637801473e-6	0	0.0019682854054701984	0.0034592960370401467	0.011164816344673636	0.027759410451693844	0.05863438780003205	0.09230728973421636	0.1206905727834247	0.15271947339955802	0.187023087333388	8.227552675407608e-4	0.03887397729184361	0.09499750579559468	0.1120221212288381	0.11750952715746585	0.11747874203368586	0.11086900615333137	0.12100336047059158	0.1373984364995296
88	0	0	8.23487832686302e-4	8.451577676934425e-4	0.0012978827749575122	0.0014674696304628537	0.0014360559200636226	0.0014305119268350746	0.002214683252733615	0.0019432180834531444	0.8772805259265734	0.737669089532444	0.6809554772088532	0.5944476387629984	0.5031513360540647	0.3976255939840836	0.330644685795454	0.291528875675534	0.25398257512715283	0.22996201690167636	0.05356099391008609	0.14502503966229469	0.15055369654598846	0.1930617764295624	0.23864513623919592	0.28498739778129906	0.31483895190504335	0.32728654892837533	0.3267323024744202	0.32625109492600707	0.0032369547091503866	0.006572573774814406	0.007845993917734363	0.0105057959287087	0.010638742081691471	0.01438606339214568	0.013438761809758738	0.012450282541027658	0.011724397888067449	0.012404405169730005	0	8.406295097293537e-4	0.00546238563563124	0.003568443908038979	0.004116842838576982	0.0035977501963295726	0.005172687252533125	0.006430805458817187	0.00747033996419655
89	0	0.002800341919410367	0.027506447668596827	0.02960576775579074	0.06186900259387002	0.09005518973191645	0.10105541312795882	0.11306466687392888	0.11861753557009856	0.11965332799918188	0.06884731188952668	0.056085805262915525	0.04925685874590566	0.05017776724907713	0.05558943603412504	0.06545613482297481	0.06154788485524824	0.05664020154345699	0.05519614917578981	0.05084566637955713	0	7.3002609246854e-4	3.2445100980605453e-4	1.8250277869426764e-4	1.2653490368937973e-4	1.757423730262017e-4	1.291166974823238e-4	1.4448019239930707e-4	2.9283829818360716e-4	2.9686835093858396e-4	0.0034069599324333985	0.0013383811695256566	0.0012437288709232091	0.001137898861015664	9.246781423454673e-4	0.0015452870468036924	0.0019821457898112215	0.002318914543127165	0.002205034568573269	0.002178618634824312	0.6025986419876798	0.7055632998229091	0.6379868938756799	0.6209148303666497	0.58076703817289	0.5089050091798223	0.4500505629166682	0.3991240116731048	0.35564072688598725
90	0.002763436621099829	0.007701684397163119	0.0067335254812561475	0.005842482498635016	0.0043262359604434725	0.004569826663779762	0.004420416735682249	0.00405627186719134	0.003556990104116503	0.003460403828969322	0.8871188013664392	0.8483665308586088	0.8034040675909397	0.745174396511109	0.7032643951783908	0.6823786696887498	0.6716213021778488	0.6620139690595828	0.663717014379256	0.6746970510696163	0	0	0	0	0	4.0081373046376916e-5	2.9447503627335803e-5	7.893414872579203e-5	6.607258812263612e-5	1.4025931122011676e-4	0.0033670541765619074	0.0028859212313263913	0.0014963855686815303	0.001365721544525558	0.0013659772599680692	0.0014228887431463803	0.0017828057604552206	0.002556891548164717	0.002962018814599353	0.004045049365540773	0.00240503869754422	8.417270258035309e-4	5.077022465169478e-4	6.613463845307191e-4	4.3288011759551494e-4	4.869755840255559e-4	8.798259694878442e-4	0.0010296226372820353	0.0014468719034363144
91	0.03539266247616037	0.016919493988004214	0.012835042067031401	0.01055554278843381	0.008745524744838182	0.006414600331987207	0.004726940246956824	0.0038217729623536427	0.0034959775308790754	0.0030046569714558555	0.9458516244794781	0.8961280320940703	0.8845337309465396	0.8831786222663919	0.8936100584104518	0.9072484552741721	0.9106372161257477	0.9052679459570445	0.8991063115962044	0.9061648867425393	0	0	1.5986725793171473e-4	7.269814623547436e-4	0.0020066355970293835	0.0019798758681515622	0.003988336641881875	0.0054071989624995785	0.0077500068235687785	0.008338664820962911	0.0015394656164069227	0.010712599706218127	0.019285738168778026	0.0160868672612018	0.012786932320754594	0.009261746151566323	0.008095660509026565	0.008217296753749905	0.007823449437018723	0.0068218215611697865	0.01654666922460587	0.01619844005965915	0.01638597598438525	0.01911181308730024	0.023035383719499522	0.016896600346719904	0.01369631243619547	0.010856098008302348	0.00963770025055588
92	0	0	0	0	0	1.2141863951234462e-4	8.920538467023545e-5	6.829777119969888e-5	5.3963607577915474e-5	4.371052161393879e-5	0.057055787288345435	0.046095241723131446	0.035898592238418466	0.02435126744355676	0.01797050123041689	0.015449820877085923	0.01254633894201987	0.010877766675380712	0.009544586772381737	0.008518818788957251	0.0030017332342913735	0.003041478384671426	0.008052756432158244	0.019691736233369613	0.019809098540694573	0.020623445299130554	0.027175089161170687	0.031472059359482676	0.035034420257971245	0.042569591292909874	0.011584099956192978	0.041660278173255946	0.05965064724992715	0.07099473069313071	0.07562304210737146	0.09230266138018543	0.0959712341203484	0.10189177832769468	0.11161472834032181	0.11444867766720528	0	0	0	0	0	3.372739986454017e-5	2.4779273519509848e-5	1.8971603111027467e-5	1.498989099386541e-5
93	0	5.481009499446641e-4	3.5510247441770146e-4	8.506752696546609e-4	8.273157428474645e-4	7.088793410125156e-4	6.163760021499535e-4	5.671260109935584e-4	4.901735574906266e-4	4.3600851495401323e-4	0.8301982227808485	0.7740467821729551	0.72002676497866	0.6625719107070721	0.5914503306183455	0.5362301325666784	0.5067564587665865	0.4864291899988653	0.4780974966390366	0.46981738776354837	0.03035918590972816	0.007989875015526546	0.010500887457780602	0.04562011899606441	0.08345332705971327	0.11586296753349026	0.12868634887378644	0.13829054106828786	0.14340297532652738	0.13869151109817798	0	0.002054539289706826	0.0033411462508937235	0.014787280826907391	0.015452907386041773	0.01979572975481434	0.021127311478518644	0.022883398164786104	0.026511756114075743	0.03203621016475185	0	0	3.3799389581830525e-4	6.991046760283469e-4	4.474251301453891e-4	5.136248215741225e-4	3.8201500400010454e-4	2.996137416569743e-4	2.3673154765172308e-4
94	0	0.0030959629584571082	0.0035229972698753347	0.004855134496287772	0.004317307684683994	0.006301256364038502	0.011453584270759898	0.015624520672782355	0.016017569986096537	0.013556140313963981	0.05109581654984297	0.0528528821693099	0.07719396659187237	0.06570979574998422	0.0709128015165919	0.07833049673513613	0.09697946346964613	0.10549383767444075	0.09920292307138123	0.08896761305035111	0	0.010564927137707292	0.007355655340041038	0.023512352003290413	0.04945292325306108	0.07563699023891236	0.0842060061062132	0.0937110581115278	0.10018630265817753	0.104295537579285	0	1.7938993052604612e-4	4.773753802484864e-4	8.048221190118398e-4	6.669579123551339e-4	6.462114083939925e-4	7.014404630057205e-4	7.739694889706178e-4	9.954193214444696e-4	9.451881178565231e-4	0.8166043563068922	0.788514634030914	0.7620798546047838	0.742153340510433	0.6831264484649741	0.6225241387064309	0.5774038236231597	0.5407927061164912	0.522029117168349
95	0.001556013884699806	7.426718360229406e-4	0.0011113749785957418	0.0012502911217072616	0.0018038460385189615	0.0016358103188348306	0.0028944507684007144	0.0027158877430887053	0.002897100399780659	0.005900407145970687	0.04953877481994693	0.03716017805818776	0.03186193420117758	0.03448150372703888	0.03679739924842074	0.0409003910642336	0.04865379781591368	0.05181124148443688	0.05766894333186695	0.06587828143634863	0	0	0	0	0	0	1.3608513486036878e-5	5.928619099175133e-5	8.506704106065014e-5	7.334966138344552e-5	0	0	0.007769358554071617	0.009805769044807558	0.009376296592789499	0.017361477664554873	0.03460910034206292	0.05480353934610532	0.081372946961308	0.1138444360982633	0.9401627668977879	0.948830172002187	0.9375362710178199	0.9180286804253168	0.9041553031386002	0.8956527105929032	0.8652097908006804	0.8412139022617635	0.8055743867045669
96	0.03536076367608137	0.019695235078994507	0.01937905204391495	0.013203887089290699	0.0099833851053742	0.007810567814470912	0.007220681247436872	0.006497497350529996	0.00609793391877614	0.005001396164642472	0.10442082304724014	0.10956022862718837	0.08486037653735037	0.07987646335454174	0.08331506178818006	0.08289148882921701	0.07908485539833011	0.07694480567062677	0.07649466667354246	0.07447124142639229	0.6763364502621028	0.7314835302400328	0.7989445343670195	0.8265149601024526	0.840101360169885	0.8491311734772801	0.8566714109657504	0.8544761899972715	0.8508300371566445	0.8513804029566627	0.013143658345345666	0.048800049645739155	0.033441306997764375	0.029206345368175568	0.023613021957900705	0.019704574397712688	0.018078866136333922	0.021871565121058464	0.023351209292263725	0.02726760945876444	0.001527934232917096	3.819726049675699e-4	2.6677189177221294e-4	2.046247548448321e-4	4.926127264176548e-4	0.0022319644297044854	0.002638847870208917	0.0032374609607572977	0.004503382291937633
97	0	7.574084946580423e-4	7.622436695767757e-4	0.0012623321028689292	0.0010805510513343926	0.0011501167786554616	9.634855056501648e-4	8.403241877620319e-4	0.001234266162151917	0.001524542962591136	0.04722451869050154	0.1467679448883837	0.17968379153576228	0.1673111057688888	0.14739405421685195	0.13676442338433287	0.12418444189831838	0.11249011086428662	0.10567126111591241	0.10397322413629936	0.00833164192256474	0.013921960192985708	0.01932814089440039	0.025978237765820714	0.028104663556955463	0.028511317938397823	0.03106769469165856	0.03360934762388242	0.04288265758992524	0.04690592755305232	0.022930579551586384	0.02079111069747916	0.019574778260137312	0.014553265928511793	0.01679984618433999	0.017846583717267092	0.017944470502432072	0.01923518014945767	0.017388289867395938	0.01721049665640798	0.3771684298592582	0.2945546784578173	0.22089423316295725	0.16014118318264256	0.16279074832863097	0.17905684648814935	0.18146884289724774	0.18642134437359553	0.19160957890280494
98	0.0063067407929534094	0.0024724643825573896	0.0028329704490572686	0.0036321140354412104	0.006501178754876327	0.005003811538759819	0.007013549592497038	0.0062230600083645286	0.005052270199643265	0.00420222590248312	0.8257952764808034	0.7876204545253803	0.6692475841681829	0.5250312585046595	0.444259285867692	0.38747331916734523	0.33858867077124233	0.3062318026646544	0.29077676063223	0.28479397066075657	0	0	5.005074753244906e-5	3.7085145130546e-4	0.003893888637597203	0.006178763044715699	0.011797845395948496	0.020641763413784424	0.02689250145990093	0.032360955904754615	0.1461335439113452	0.1543047863836703	0.2605415216094595	0.3706793294202008	0.38397615505488863	0.39561053917516237	0.40999063823002124	0.4111048709568052	0.4002116471972138	0.38730351855658607	0.018217117943119202	0.031021401379651464	0.03906892655278517	0.04982117099188686	0.09178290786527984	0.12727703283355246	0.14599077969212046	0.16420658531097146	0.17975199577948675
99	0	0	1.8619163218296808e-4	1.0473248858122504e-4	7.660408388387508e-5	2.4637582028897055e-4	2.6381409233573695e-4	2.0198244375052956e-4	1.5959101123621557e-4	1.7714577322862682e-4	0.9834416754917645	0.8755721648867545	0.891620823713867	0.8783726648322151	0.8293535509034513	0.8013503940070384	0.7789179855631041	0.7613477976036758	0.761811018397529	0.7682004655544876	0	0.009758751367997164	0.012003362506137287	0.016919137483071174	0.018506682992849452	0.02126297909411981	0.021780506790128343	0.021391011578830596	0.02147569995058706	0.021057703897882928	0.010307526494070286	0.033698202986253034	0.022042168597409574	0.0183481932208215	0.014841740844328703	0.011658885583856584	0.010508441409141228	0.011883901840815473	0.011085884708185178	0.009638767193090963	2.3940424956625587e-4	0.031213453088874826	0.026891391448140105	0.01950071998451954	0.013827112243082475	0.010395009961296726	0.007684806800816931	0.005917337518765515	0.004778864169795566
100	0.02718111593974594	0.007877382138752288	0.007827890788504096	0.005565063294422676	0.005227511169752968	0.004478649149662168	0.004522383599435937	0.004059243621736553	0.003840734905366838	0.0035437894397307773	0.7520221939023365	0.648717806019966	0.5741109674000682	0.5439479000801164	0.5426111846901142	0.556631026872078	0.5564692975257327	0.576083304144984	0.5966932986304365	0.6205568634780723	0	0	0	0	0	0	2.9543927494799288e-5	2.308214214770643e-5	2.4154950078811796e-5	1.7083028175942768e-4	9.932922118532873e-4	0.0031870324683501627	0.001603517593574946	9.260858620545326e-4	0.0012218730096458358	9.764866858481013e-4	0.0014523060985695093	0.001393889831107966	0.0030270249617498726	0.00413063155143139	2.4054084902430035e-4	7.987035864078431e-4	4.810552780724838e-4	3.006580874962197e-4	4.906734133223435e-4	3.9204621214266927e-4	5.193165921863608e-4	7.951571674373614e-4	9.005332300015147e-4
[truncated: 31 more columns]
